# Supplementary material for: Ethyl 2-[1,3-dioxo-6-(piperidin-1-yl)-2,3-dihydro-1H-benz[de]isoquinolin-2-yl]acetate
Source: Acta Crystallogr Sect E Struct Rep Online. 2011 Jun 18;67(Pt 7):o1717. doi: 10.1107/S1600536811022707 (PMC3152026; doi:10.1107/S1600536811022707)
Supplement: Supplementary file 1 [file e-67-o1717-sup1.cif]

##############################################################################
#                                                                            #
# This CIF contains the data in a paper accepted for publication in          #
# Acta Crystallographica Section E. It conforms to the requirements of       #
# Notes for Authors for Acta Crystallographica Section E, and has been       #
# peer reviewed under the auspices of the IUCr Commission on Journals.       #
#                                                                            #
# Full details of the Crystallographic Information File format               #
# are given in the paper "The Crystallographic Information File (CIF):       #
# a New Standard Archive File for Crystallography" by S. R. Hall, F. H.      #
# Allen and I. D. Brown [Acta Cryst. (1991), A47, 655-685].                  #
#                                                                            #
# The current version of the core CIF dictionary is obtainable from          #
# ftp://ftp.iucr.org/pub/cif_core.dic.                                       #
#                                                                            #
# Software is freely available for graphical display of the structure(s)     #
# in this CIF. For information consult the CIF software page                 #
# http://www.iucr.org/resources/cif/software.                                #
#                                                                            #
# This file may be used for bona fide research purposes within the           #
# scientific community so long as proper attribution is given to the journal # 
# article from which it was obtained.                                        #
#                                                                            #
##############################################################################
data_global
_audit_creation_method     'from SHELXL97 CIF and IUCr SHELXL97-template'
_journal_date_recd_electronic     2011-05-20
_journal_date_accepted     2011-06-12
_journal_name_full     'Acta Crystallographica, Section E'
_journal_year     2011
_journal_volume     67
_journal_issue      7
_journal_page_first     o1717
_journal_page_last     o1717
_journal_paper_category     QO
_journal_coeditor_code     SJ5150
_publ_contact_author_name     'Wang, Hai-bo'
_publ_contact_author_address
;
College of Food Science and Light Industry,
Nanjing University of Technology,
Xinmofan Road No.5 Nanjing,
Nanjing 210009
People's Republic of China
;
_publ_contact_author_email     wanghaibo@njut.edu.cn
_publ_contact_author_fax     '86 25  83369345'
_publ_contact_author_phone     '86 25 83587440'
_publ_section_title
;\
Ethyl
2-[1,3-dioxo-6-(piperidin-1-yl)-2,3-dihydro-1<i>H</i>-benz[<i>de</i>]\
isoquinolin-2-yl]acetate
;
loop_
    _publ_author_name
    _publ_author_address
    'Song Xia'
;
College of Food Science and Light Industry,
Nanjing University of Technology,
Xinmofan Road No. 5 Nanjing,
Nanjing 210009
People's Republic of China
and
College of Science,
Nanjing University of Technology,
Xinmofan Road No. 5 Nanjing,
Nanjing 210009
People's Republic of China
;
    'Chun-Ling Zheng'
;
College of Food Science and Light Industry,
Nanjing University of Technology,
Xinmofan Road No. 5 Nanjing,
Nanjing 210009
People's Republic of China
;
    'Fei-Fei He'
;
College of Food Science and Light Industry,
Nanjing University of Technology,
Xinmofan Road No. 5 Nanjing,
Nanjing 210009
People's Republic of China
and
College of Science,
Nanjing University of Technology,
Xinmofan Road No. 5 Nanjing,
Nanjing 210009
People's Republic of China
;
    'Ya-Bin Shi'
;
College of Food Science and Light Industry,
Nanjing University of Technology,
Xinmofan Road No. 5 Nanjing,
Nanjing 210009
People's Republic of China
and
College of Science,
Nanjing University of Technology,
Xinmofan Road No. 5 Nanjing,
Nanjing 210009
People's Republic of China
;
    'Hai-Bo Wang'
;
College of Food Science and Light Industry,
Nanjing University of Technology,
Xinmofan Road No. 5 Nanjing,
Nanjing 210009
People's Republic of China
;
data_I
_audit_creation_method     SHELXL-97
_chemical_name_systematic
;
Ethyl 2-[1,3-dioxo-6-(piperidin-1-yl)-2,3-dihydro-
1<i>H</i>-benz[<i>de</i>]isoquinolin-2-yl]acetate
;
_chemical_name_common
;
N-[(2-ethoxy)-2-oxo-ethyl]-4-piperidino-1,8-naphthalimide
;
_chemical_formula_moiety     'C21 H22 N2 O4'
_chemical_formula_sum     'C21 H22 N2 O4'
_chemical_formula_iupac     'C21 H22 N2 O4'
_chemical_formula_weight     366.41
_chemical_melting_point     421
_symmetry_cell_setting     orthorhombic
_symmetry_space_group_name_H-M     'P n a 21'
_symmetry_space_group_name_Hall     'P 2c -2n'
loop_
    _symmetry_equiv_pos_as_xyz
    'x, y, z'
    '-x, -y, z+1/2'
    'x+1/2, -y+1/2, z'
    '-x+1/2, y+1/2, z+1/2'
_cell_length_a     10.959(2)
_cell_length_b     18.037(4)
_cell_length_c     9.3330(19)
_cell_angle_alpha     90.00
_cell_angle_beta     90.00
_cell_angle_gamma     90.00
_cell_volume     1844.8(6)
_cell_formula_units_Z     4
_cell_measurement_reflns_used     25
_cell_measurement_theta_min     9
_cell_measurement_theta_max     13
_cell_measurement_temperature     293(2)
_exptl_crystal_description     needle
_exptl_crystal_colour     brown
_exptl_crystal_size_max     0.30
_exptl_crystal_size_mid     0.20
_exptl_crystal_size_min     0.10
_exptl_crystal_density_diffrn     1.319
_exptl_crystal_density_meas     ?
_exptl_crystal_density_method     'not measured'
_exptl_crystal_F_000     776
_exptl_absorpt_coefficient_mu     0.092
_exptl_absorpt_correction_type     psi-scan
_exptl_absorpt_process_details     '(North <i>et al.</i>, 1968)'
_exptl_absorpt_correction_T_min     0.9729
_exptl_absorpt_correction_T_max     0.9909
_exptl_special_details     ?
_diffrn_ambient_temperature     293(2)
_diffrn_radiation_type     MoK\a
_diffrn_radiation_wavelength     0.71073
_diffrn_radiation_source     'fine-focus sealed tube'
_diffrn_radiation_monochromator     graphite
_diffrn_measurement_device_type     'Enraf--Nonius CAD-4'
_diffrn_measurement_method     \w/2\q
_diffrn_detector_area_resol_mean     ?
_diffrn_reflns_number     3547
_diffrn_reflns_av_R_equivalents     0.0386
_diffrn_reflns_av_sigmaI/netI     0.0427
_diffrn_reflns_theta_min     2.17
_diffrn_reflns_theta_max     25.41
_diffrn_reflns_theta_full     25.41
_diffrn_measured_fraction_theta_max     0.999
_diffrn_measured_fraction_theta_full     0.999
_diffrn_reflns_limit_h_min     0
_diffrn_reflns_limit_h_max     13
_diffrn_reflns_limit_k_min     -21
_diffrn_reflns_limit_k_max     21
_diffrn_reflns_limit_l_min     0
_diffrn_reflns_limit_l_max     11
_diffrn_standards_number     3
_diffrn_standards_interval_count     200
_diffrn_standards_interval_time     120
_diffrn_standards_decay_%     1
_refine_special_details
;
 Refinement of F^2^ against ALL reflections.  The weighted R-factor wR and
 goodness of fit S are based on F^2^, conventional R-factors R are based
 on F, with F set to zero for negative F^2^. The threshold expression of
 F^2^ > 2sigma(F^2^) is used only for calculating R-factors(gt) etc. and is
 not relevant to the choice of reflections for refinement.  R-factors based
 on F^2^ are statistically about twice as large as those based on F, and R-
 factors based on ALL data will be even larger.
;
_reflns_number_total     1808
_reflns_number_gt     1280
_reflns_threshold_expression     I>2sigma(I)
_refine_ls_structure_factor_coef     Fsqd
_refine_ls_matrix_type     full
_refine_ls_R_factor_all     0.0671
_refine_ls_R_factor_gt     0.0452
_refine_ls_wR_factor_gt     0.1053
_refine_ls_wR_factor_ref     0.1149
_refine_ls_goodness_of_fit_ref     1.001
_refine_ls_restrained_S_all     1.027
_refine_ls_number_reflns     1808
_refine_ls_number_parameters     244
_refine_ls_number_restraints     2
_refine_ls_hydrogen_treatment     constr
_refine_ls_weighting_scheme     calc
_refine_ls_weighting_details
                 'calc w=1/[\s^2^(Fo^2^)+(0.0600P)^2^] where P=(Fo^2^+2Fc^2^)/3'
_atom_sites_solution_hydrogens     geom
_atom_sites_solution_primary     direct
_atom_sites_solution_secondary     difmap
_refine_ls_shift/su_max     0.000
_refine_ls_shift/su_mean     0.000
_refine_diff_density_max     0.214
_refine_diff_density_min     -0.132
_refine_ls_extinction_method     none
_refine_ls_extinction_coef     ?
loop_
    _atom_type_symbol
    _atom_type_description
    _atom_type_scat_dispersion_real
    _atom_type_scat_dispersion_imag
    _atom_type_scat_source
    'C' 'C' 0.0033 0.0016
                         'International Tables Vol C Tables 4.2.6.8 and 6.1.1.4'
    'H' 'H' 0.0000 0.0000
                         'International Tables Vol C Tables 4.2.6.8 and 6.1.1.4'
    'N' 'N' 0.0061 0.0033
                         'International Tables Vol C Tables 4.2.6.8 and 6.1.1.4'
    'O' 'O' 0.0106 0.0060
                         'International Tables Vol C Tables 4.2.6.8 and 6.1.1.4'
_computing_data_collection     'CAD-4 EXPRESS (Enraf--Nonius, 1994)'
_computing_cell_refinement     'CAD-4 EXPRESS (Enraf--Nonius, 1994)'
_computing_data_reduction     'XCAD4 (Harms & Wocadlo, 1995)'
_computing_structure_solution     'SHELXS97 (Sheldrick, 2008)'
_computing_structure_refinement     'SHELXL97 (Sheldrick, 2008)'
_computing_molecular_graphics     'SHELXL97 (Sheldrick, 2008)'
_computing_publication_material     'PLATON (Spek, 2009)'
loop_
    _atom_site_type_symbol
    _atom_site_label
    _atom_site_fract_x
    _atom_site_fract_y
    _atom_site_fract_z
    _atom_site_U_iso_or_equiv
    _atom_site_adp_type
    _atom_site_calc_flag
    _atom_site_refinement_flags
    _atom_site_occupancy
    _atom_site_symmetry_multiplicity
    _atom_site_disorder_assembly
    _atom_site_disorder_group
    N N1 0.4405(3) 0.21405(16) 0.7011(4) 0.0561(9) Uani d . 1 1 . .
    O O1 0.2714(3) -0.10503(17) 0.4672(4) 0.0777(10) Uani d . 1 1 . .
    C C1 0.5640(4) 0.2215(2) 0.7609(5) 0.0621(11) Uani d . 1 1 . .
    H H1A 0.6237 0.2174 0.6846 0.074 Uiso calc R 1 1 . .
    H H1B 0.5788 0.1818 0.8288 0.074 Uiso calc R 1 1 . .
    N N2 0.2974(3) -0.13210(17) 0.7041(4) 0.0553(8) Uani d . 1 1 . .
    O O2 0.3201(3) -0.15994(17) 0.9379(4) 0.0747(9) Uani d . 1 1 . .
    C C2 0.5780(5) 0.2952(2) 0.8348(6) 0.0791(15) Uani d . 1 1 . .
    H H2A 0.6605 0.3000 0.8713 0.095 Uiso calc R 1 1 . .
    H H2B 0.5223 0.2979 0.9154 0.095 Uiso calc R 1 1 . .
    O O3 0.3649(3) -0.32513(15) 0.7198(5) 0.0858(11) Uani d . 1 1 . .
    C C3 0.5511(5) 0.3589(3) 0.7302(7) 0.0898(16) Uani d . 1 1 . .
    H H3A 0.5523 0.4058 0.7811 0.108 Uiso calc R 1 1 . .
    H H3B 0.6133 0.3604 0.6564 0.108 Uiso calc R 1 1 . .
    O O4 0.4935(3) -0.22931(16) 0.7031(4) 0.0705(8) Uani d . 1 1 . .
    C C4 0.4263(4) 0.3472(2) 0.6620(6) 0.0717(13) Uani d . 1 1 . .
    H H4A 0.3635 0.3527 0.7345 0.086 Uiso calc R 1 1 . .
    H H4B 0.4129 0.3848 0.5894 0.086 Uiso calc R 1 1 . .
    C C5 0.4158(4) 0.2712(2) 0.5944(5) 0.0670(12) Uani d . 1 1 . .
    H H5A 0.3344 0.2645 0.5558 0.080 Uiso calc R 1 1 . .
    H H5B 0.4737 0.2669 0.5161 0.080 Uiso calc R 1 1 . .
    C C6 0.3992(3) 0.1420(2) 0.6730(4) 0.0509(10) Uani d . 1 1 . .
    C C7 0.3691(4) 0.1189(2) 0.5352(5) 0.0601(11) Uani d . 1 1 . .
    H H7A 0.3725 0.1524 0.4595 0.072 Uiso calc R 1 1 . .
    C C8 0.3337(4) 0.0458(3) 0.5101(5) 0.0618(12) Uani d . 1 1 . .
    H H8A 0.3136 0.0311 0.4175 0.074 Uiso calc R 1 1 . .
    C C9 0.3280(3) -0.0048(2) 0.6196(5) 0.0515(10) Uani d . 1 1 . .
    C C10 0.3521(3) 0.0175(2) 0.7621(4) 0.0461(9) Uani d . 1 1 . .
    C C11 0.3431(3) -0.0331(2) 0.8754(5) 0.0496(10) Uani d . 1 1 . .
    C C12 0.3581(4) -0.0101(2) 1.0172(5) 0.0586(11) Uani d . 1 1 . .
    H H12A 0.3535 -0.0441 1.0918 0.070 Uiso calc R 1 1 . .
    C C13 0.3803(4) 0.0646(2) 1.0452(5) 0.0557(11) Uani d . 1 1 . .
    H H13A 0.3860 0.0809 1.1395 0.067 Uiso calc R 1 1 . .
    C C14 0.3935(4) 0.1138(2) 0.9362(5) 0.0528(10) Uani d . 1 1 . .
    H H14A 0.4090 0.1633 0.9577 0.063 Uiso calc R 1 1 . .
    C C15 0.3844(3) 0.0918(2) 0.7894(4) 0.0460(9) Uani d . 1 1 . .
    C C16 0.2971(4) -0.0830(2) 0.5885(5) 0.0570(11) Uani d . 1 1 . .
    C C17 0.3207(4) -0.1124(2) 0.8465(5) 0.0538(11) Uani d . 1 1 . .
    C C18 0.2784(3) -0.21025(19) 0.6780(6) 0.0623(12) Uani d . 1 1 . .
    H H18A 0.2519 -0.2173 0.5797 0.075 Uiso calc R 1 1 . .
    H H18B 0.2143 -0.2283 0.7405 0.075 Uiso calc R 1 1 . .
    C C19 0.3916(4) -0.2541(2) 0.7032(5) 0.0586(10) Uani d . 1 1 . .
    C C20 0.4684(6) -0.3749(3) 0.7462(10) 0.131(3) Uani d D 1 1 . .
    H H20A 0.5438 -0.3514 0.7164 0.157 Uiso calc R 1 1 . .
    H H20B 0.4742 -0.3861 0.8476 0.157 Uiso calc R 1 1 . .
    C C21 0.4499(6) -0.4403(3) 0.6680(9) 0.145(3) Uani d D 1 1 . .
    H H21A 0.5188 -0.4726 0.6805 0.217 Uiso calc R 1 1 . .
    H H21B 0.4409 -0.4285 0.5683 0.217 Uiso calc R 1 1 . .
    H H21C 0.3775 -0.4647 0.7017 0.217 Uiso calc R 1 1 . .
loop_
    _atom_site_aniso_label
    _atom_site_aniso_U_11
    _atom_site_aniso_U_22
    _atom_site_aniso_U_33
    _atom_site_aniso_U_12
    _atom_site_aniso_U_13
    _atom_site_aniso_U_23
    N1 0.059(2) 0.0473(17) 0.062(2) 0.0060(15) -0.0043(19) 0.0084(18)
    O1 0.086(2) 0.076(2) 0.071(2) 0.0046(17) -0.0181(18) -0.025(2)
    C1 0.055(3) 0.066(2) 0.065(3) -0.0010(19) -0.005(2) 0.016(2)
    N2 0.0492(18) 0.0507(18) 0.066(2) -0.0017(14) -0.0060(18) -0.0060(19)
    O2 0.094(2) 0.0614(18) 0.069(2) -0.0103(17) 0.0184(19) 0.0068(18)
    C2 0.087(3) 0.068(3) 0.082(4) -0.017(2) -0.024(3) 0.014(3)
    O3 0.076(2) 0.0521(16) 0.129(3) 0.0014(15) -0.010(2) -0.008(2)
    C3 0.115(4) 0.060(3) 0.095(4) -0.020(3) -0.017(4) 0.020(3)
    O4 0.0456(15) 0.0769(19) 0.089(2) 0.0008(14) 0.0091(17) -0.0022(19)
    C4 0.089(3) 0.053(2) 0.073(3) 0.005(2) 0.000(3) 0.004(2)
    C5 0.077(3) 0.060(3) 0.064(3) 0.009(2) -0.007(2) 0.014(2)
    C6 0.047(2) 0.057(2) 0.049(3) 0.0132(17) -0.0027(18) 0.005(2)
    C7 0.071(3) 0.066(3) 0.043(2) 0.002(2) -0.008(2) 0.001(2)
    C8 0.065(3) 0.073(3) 0.047(3) 0.008(2) -0.012(2) -0.005(2)
    C9 0.044(2) 0.056(3) 0.055(3) 0.0060(18) -0.0017(18) 0.001(2)
    C10 0.0379(19) 0.054(2) 0.047(2) 0.0054(16) -0.0007(18) -0.008(2)
    C11 0.048(2) 0.050(2) 0.051(3) -0.0010(17) 0.006(2) 0.002(2)
    C12 0.062(3) 0.060(3) 0.054(3) 0.004(2) 0.009(2) 0.006(2)
    C13 0.065(3) 0.063(3) 0.039(2) 0.000(2) -0.003(2) -0.001(2)
    C14 0.057(3) 0.049(2) 0.052(2) -0.0009(19) -0.005(2) -0.002(2)
    C15 0.045(2) 0.049(2) 0.044(2) 0.0067(16) 0.0014(19) -0.0080(19)
    C16 0.041(2) 0.063(3) 0.067(3) 0.0070(19) -0.009(2) -0.014(3)
    C17 0.040(2) 0.058(3) 0.063(3) -0.0011(18) 0.009(2) 0.001(2)
    C18 0.047(2) 0.050(2) 0.090(4) -0.0024(17) 0.002(2) -0.011(2)
    C19 0.056(2) 0.054(2) 0.066(3) 0.0008(19) 0.006(2) -0.007(2)
    C20 0.114(5) 0.077(3) 0.202(9) 0.036(3) -0.058(6) -0.030(5)
    C21 0.138(6) 0.103(5) 0.193(9) 0.036(4) -0.019(6) -0.014(6)
_geom_special_details
;
 All esds (except the esd in the dihedral angle between two l.s. planes)
 are estimated using the full covariance matrix.  The cell esds are taken
 into account individually in the estimation of esds in distances, angles
 and torsion angles; correlations between esds in cell parameters are only
 used when they are defined by crystal symmetry.  An approximate (isotropic)
 treatment of cell esds is used for estimating esds involving l.s. planes.
;
loop_
    _geom_bond_atom_site_label_1
    _geom_bond_atom_site_label_2
    _geom_bond_site_symmetry_2
    _geom_bond_distance
    _geom_bond_publ_flag
    N1 C6 . 1.401(5) ?
    N1 C5 . 1.459(5) ?
    N1 C1 . 1.470(5) ?
    O1 C16 . 1.233(5) ?
    C1 C2 . 1.506(6) ?
    C1 H1A . 0.9700 ?
    C1 H1B . 0.9700 ?
    N2 C16 . 1.396(6) ?
    N2 C17 . 1.399(6) ?
    N2 C18 . 1.446(4) ?
    O2 C17 . 1.209(5) ?
    C2 C3 . 1.536(7) ?
    C2 H2A . 0.9700 ?
    C2 H2B . 0.9700 ?
    O3 C19 . 1.324(5) ?
    O3 C20 . 1.467(6) ?
    C3 C4 . 1.524(7) ?
    C3 H3A . 0.9700 ?
    C3 H3B . 0.9700 ?
    O4 C19 . 1.202(5) ?
    C4 C5 . 1.513(6) ?
    C4 H4A . 0.9700 ?
    C4 H4B . 0.9700 ?
    C5 H5A . 0.9700 ?
    C5 H5B . 0.9700 ?
    C6 C7 . 1.391(6) ?
    C6 C15 . 1.424(6) ?
    C7 C8 . 1.395(6) ?
    C7 H7A . 0.9300 ?
    C8 C9 . 1.372(6) ?
    C8 H8A . 0.9300 ?
    C9 C10 . 1.414(6) ?
    C9 C16 . 1.479(6) ?
    C10 C11 . 1.400(5) ?
    C10 C15 . 1.410(5) ?
    C11 C12 . 1.397(6) ?
    C11 C17 . 1.475(5) ?
    C12 C13 . 1.393(6) ?
    C12 H12A . 0.9300 ?
    C13 C14 . 1.359(6) ?
    C13 H13A . 0.9300 ?
    C14 C15 . 1.430(6) ?
    C14 H14A . 0.9300 ?
    C18 C19 . 1.490(6) ?
    C18 H18A . 0.9700 ?
    C18 H18B . 0.9700 ?
    C20 C21 . 1.402(7) ?
    C20 H20A . 0.9700 ?
    C20 H20B . 0.9700 ?
    C21 H21A . 0.9600 ?
    C21 H21B . 0.9600 ?
    C21 H21C . 0.9600 ?
loop_
    _geom_angle_atom_site_label_1
    _geom_angle_atom_site_label_2
    _geom_angle_atom_site_label_3
    _geom_angle_site_symmetry_1
    _geom_angle_site_symmetry_3
    _geom_angle
    _geom_angle_publ_flag
    C6 N1 C5 . . 117.9(3) ?
    C6 N1 C1 . . 116.9(3) ?
    C5 N1 C1 . . 111.5(3) ?
    N1 C1 C2 . . 110.4(4) ?
    N1 C1 H1A . . 109.6 ?
    C2 C1 H1A . . 109.6 ?
    N1 C1 H1B . . 109.6 ?
    C2 C1 H1B . . 109.6 ?
    H1A C1 H1B . . 108.1 ?
    C16 N2 C17 . . 125.0(3) ?
    C16 N2 C18 . . 119.2(4) ?
    C17 N2 C18 . . 115.7(4) ?
    C1 C2 C3 . . 110.4(4) ?
    C1 C2 H2A . . 109.6 ?
    C3 C2 H2A . . 109.6 ?
    C1 C2 H2B . . 109.6 ?
    C3 C2 H2B . . 109.6 ?
    H2A C2 H2B . . 108.1 ?
    C19 O3 C20 . . 116.2(4) ?
    C4 C3 C2 . . 109.6(4) ?
    C4 C3 H3A . . 109.8 ?
    C2 C3 H3A . . 109.8 ?
    C4 C3 H3B . . 109.8 ?
    C2 C3 H3B . . 109.8 ?
    H3A C3 H3B . . 108.2 ?
    C5 C4 C3 . . 111.6(4) ?
    C5 C4 H4A . . 109.3 ?
    C3 C4 H4A . . 109.3 ?
    C5 C4 H4B . . 109.3 ?
    C3 C4 H4B . . 109.3 ?
    H4A C4 H4B . . 108.0 ?
    N1 C5 C4 . . 110.0(4) ?
    N1 C5 H5A . . 109.7 ?
    C4 C5 H5A . . 109.7 ?
    N1 C5 H5B . . 109.7 ?
    C4 C5 H5B . . 109.7 ?
    H5A C5 H5B . . 108.2 ?
    C7 C6 N1 . . 121.9(4) ?
    C7 C6 C15 . . 119.2(4) ?
    N1 C6 C15 . . 118.9(4) ?
    C6 C7 C8 . . 120.3(4) ?
    C6 C7 H7A . . 119.8 ?
    C8 C7 H7A . . 119.8 ?
    C9 C8 C7 . . 121.1(4) ?
    C9 C8 H8A . . 119.5 ?
    C7 C8 H8A . . 119.5 ?
    C8 C9 C10 . . 120.2(4) ?
    C8 C9 C16 . . 119.9(4) ?
    C10 C9 C16 . . 119.9(4) ?
    C11 C10 C15 . . 120.1(3) ?
    C11 C10 C9 . . 120.8(3) ?
    C15 C10 C9 . . 119.1(3) ?
    C12 C11 C10 . . 120.8(4) ?
    C12 C11 C17 . . 118.8(4) ?
    C10 C11 C17 . . 120.4(4) ?
    C13 C12 C11 . . 119.1(4) ?
    C13 C12 H12A . . 120.4 ?
    C11 C12 H12A . . 120.4 ?
    C14 C13 C12 . . 120.7(4) ?
    C14 C13 H13A . . 119.7 ?
    C12 C13 H13A . . 119.7 ?
    C13 C14 C15 . . 121.9(4) ?
    C13 C14 H14A . . 119.1 ?
    C15 C14 H14A . . 119.1 ?
    C10 C15 C6 . . 119.7(4) ?
    C10 C15 C14 . . 117.1(4) ?
    C6 C15 C14 . . 123.1(4) ?
    O1 C16 N2 . . 120.4(4) ?
    O1 C16 C9 . . 122.7(4) ?
    N2 C16 C9 . . 116.9(4) ?
    O2 C17 N2 . . 119.3(4) ?
    O2 C17 C11 . . 124.0(4) ?
    N2 C17 C11 . . 116.7(4) ?
    N2 C18 C19 . . 111.7(3) ?
    N2 C18 H18A . . 109.3 ?
    C19 C18 H18A . . 109.3 ?
    N2 C18 H18B . . 109.3 ?
    C19 C18 H18B . . 109.3 ?
    H18A C18 H18B . . 107.9 ?
    O4 C19 O3 . . 124.4(4) ?
    O4 C19 C18 . . 125.2(4) ?
    O3 C19 C18 . . 110.3(3) ?
    C21 C20 O3 . . 108.4(5) ?
    C21 C20 H20A . . 110.0 ?
    O3 C20 H20A . . 110.0 ?
    C21 C20 H20B . . 110.0 ?
    O3 C20 H20B . . 110.0 ?
    H20A C20 H20B . . 108.4 ?
    C20 C21 H21A . . 109.5 ?
    C20 C21 H21B . . 109.5 ?
    H21A C21 H21B . . 109.5 ?
    C20 C21 H21C . . 109.5 ?
    H21A C21 H21C . . 109.5 ?
    H21B C21 H21C . . 109.5 ?
loop_
    _geom_torsion_atom_site_label_1
    _geom_torsion_atom_site_label_2
    _geom_torsion_atom_site_label_3
    _geom_torsion_atom_site_label_4
    _geom_torsion_site_symmetry_1
    _geom_torsion_site_symmetry_2
    _geom_torsion_site_symmetry_3
    _geom_torsion_site_symmetry_4
    _geom_torsion
    _geom_torsion_publ_flag
    C6 N1 C1 C2 . . . . -159.0(4) ?
    C5 N1 C1 C2 . . . . 61.3(5) ?
    N1 C1 C2 C3 . . . . -57.5(5) ?
    C1 C2 C3 C4 . . . . 53.7(6) ?
    C2 C3 C4 C5 . . . . -53.6(6) ?
    C6 N1 C5 C4 . . . . 160.5(4) ?
    C1 N1 C5 C4 . . . . -60.2(5) ?
    C3 C4 C5 N1 . . . . 56.7(5) ?
    C5 N1 C6 C7 . . . . 18.9(6) ?
    C1 N1 C6 C7 . . . . -118.2(4) ?
    C5 N1 C6 C15 . . . . -159.2(4) ?
    C1 N1 C6 C15 . . . . 63.7(5) ?
    N1 C6 C7 C8 . . . . 177.0(4) ?
    C15 C6 C7 C8 . . . . -4.9(6) ?
    C6 C7 C8 C9 . . . . -0.1(6) ?
    C7 C8 C9 C10 . . . . 3.3(6) ?
    C7 C8 C9 C16 . . . . -176.5(4) ?
    C8 C9 C10 C11 . . . . 178.1(4) ?
    C16 C9 C10 C11 . . . . -2.1(5) ?
    C8 C9 C10 C15 . . . . -1.3(6) ?
    C16 C9 C10 C15 . . . . 178.4(3) ?
    C15 C10 C11 C12 . . . . 4.1(5) ?
    C9 C10 C11 C12 . . . . -175.3(4) ?
    C15 C10 C11 C17 . . . . -174.2(3) ?
    C9 C10 C11 C17 . . . . 6.3(5) ?
    C10 C11 C12 C13 . . . . 1.2(6) ?
    C17 C11 C12 C13 . . . . 179.5(4) ?
    C11 C12 C13 C14 . . . . -3.5(6) ?
    C12 C13 C14 C15 . . . . 0.6(6) ?
    C11 C10 C15 C6 . . . . 176.9(3) ?
    C9 C10 C15 C6 . . . . -3.7(5) ?
    C11 C10 C15 C14 . . . . -6.7(5) ?
    C9 C10 C15 C14 . . . . 172.7(4) ?
    C7 C6 C15 C10 . . . . 6.8(5) ?
    N1 C6 C15 C10 . . . . -175.1(3) ?
    C7 C6 C15 C14 . . . . -169.4(4) ?
    N1 C6 C15 C14 . . . . 8.8(5) ?
    C13 C14 C15 C10 . . . . 4.5(5) ?
    C13 C14 C15 C6 . . . . -179.3(4) ?
    C17 N2 C16 O1 . . . . -177.5(4) ?
    C18 N2 C16 O1 . . . . 5.7(6) ?
    C17 N2 C16 C9 . . . . 2.2(6) ?
    C18 N2 C16 C9 . . . . -174.6(3) ?
    C8 C9 C16 O1 . . . . -2.6(6) ?
    C10 C9 C16 O1 . . . . 177.6(4) ?
    C8 C9 C16 N2 . . . . 177.7(4) ?
    C10 C9 C16 N2 . . . . -2.1(5) ?
    C16 N2 C17 O2 . . . . -179.0(4) ?
    C18 N2 C17 O2 . . . . -2.1(5) ?
    C16 N2 C17 C11 . . . . 1.8(5) ?
    C18 N2 C17 C11 . . . . 178.7(3) ?
    C12 C11 C17 O2 . . . . -3.6(6) ?
    C10 C11 C17 O2 . . . . 174.7(4) ?
    C12 C11 C17 N2 . . . . 175.5(4) ?
    C10 C11 C17 N2 . . . . -6.1(5) ?
    C16 N2 C18 C19 . . . . 110.2(4) ?
    C17 N2 C18 C19 . . . . -66.9(5) ?
    C20 O3 C19 O4 . . . . 2.9(8) ?
    C20 O3 C19 C18 . . . . -179.7(5) ?
    N2 C18 C19 O4 . . . . -20.9(7) ?
    N2 C18 C19 O3 . . . . 161.8(4) ?
    C19 O3 C20 C21 . . . . -139.4(6) ?
loop_
    _geom_hbond_atom_site_label_D
    _geom_hbond_atom_site_label_H
    _geom_hbond_atom_site_label_A
    _geom_hbond_site_symmetry_A
    _geom_hbond_distance_DH
    _geom_hbond_distance_HA
    _geom_hbond_distance_DA
    _geom_hbond_angle_DHA
    _geom_hbond_publ_flag
    C1 H1A O2 2_654 0.97 2.60 3.455(6) 147 yes
    C1 H1B O1 2_655 0.97 2.51 3.373(5) 149 yes
    C5 H5A O2 4_554 0.97 2.44 3.219(6) 138 yes
    C18 H18A O1 . 0.97 2.29 2.735(6) 107 ?
    C18 H18B O4 3_445 0.97 2.56 3.315(5) 135 yes
    C20 H20A O4 . 0.97 2.27 2.671(6) 103 ?
