# Supplementary material for: Ethyl 2-[1,3-dioxo-6-(piperidin-1-yl)-2,3-dihydro-1H-benz[de]isoquinolin-2-yl]acetate
Source: Acta Crystallogr Sect E Struct Rep Online. 2011 Jun 18;67(Pt 7):o1717. doi: 10.1107/S1600536811022707 (PMC3152026; doi:10.1107/S1600536811022707)
Supplement: Supplementary file 2 [file e-67-o1717-Isup2.hkl]

# 
# h,k,l, Fc-squared, Fo-squared, sigma(Fo-squared) and status flag 
# 
data_I
_shelx_title ' X in Pna2(1)' 
_shelx_refln_list_code          4 
_shelx_F_calc_maximum      189.07 
_exptl_crystal_F_000       776.00 
_reflns_d_resolution_high  0.8283 
 
loop_ 
 _symmetry_equiv_pos_as_xyz 
 'x, y, z' 
 '-x, -y, z+1/2' 
 'x+1/2, -y+1/2, z' 
 '-x+1/2, y+1/2, z+1/2' 
 
_cell_length_a    10.9590 
_cell_length_b    18.0370 
_cell_length_c     9.3330 
_cell_angle_alpha  90.000 
_cell_angle_beta   90.000 
_cell_angle_gamma  90.000 
 
_shelx_F_squared_multiplier     1.000 
 
loop_ 
 _refln_index_h 
 _refln_index_k 
 _refln_index_l 
 _refln_F_squared_calc 
 _refln_F_squared_meas 
 _refln_F_squared_sigma 
 _refln_observed_status 
   2   0   0      230.54      216.43      5.54 o 
   4   0   0     8388.38     7976.50    193.85 o 
   6   0   0       89.99       98.96      7.58 o 
   8   0   0        4.71        3.79      6.25 o 
  10   0   0       31.23       41.45      9.40 o 
  12   0   0        0.00        1.73      7.34 o 
   1   1   0     6049.46     6123.39    149.77 o 
   2   1   0     1556.93     1669.16     11.33 o 
   3   1   0    35747.59    34771.49    819.33 o 
   4   1   0     2899.45     3079.13     25.35 o 
   5   1   0      552.98      531.26      9.58 o 
   6   1   0     1838.84     1718.26     19.45 o 
   7   1   0      227.89      206.09      8.14 o 
   8   1   0       14.71       16.61      4.02 o 
   9   1   0       15.35        9.29      4.40 o 
  10   1   0       15.15       24.55      5.83 o 
  11   1   0        3.20        0.44      5.15 o 
  12   1   0        0.32        2.19      5.23 o 
  13   1   0        0.48        0.51      5.34 o 
   0   2   0     2080.22     1991.24     59.13 o 
   1   2   0      612.58      696.02     12.94 o 
   2   2   0     8513.73     8266.64    157.83 o 
   3   2   0    23041.62    21493.32    861.36 o 
   4   2   0     1869.41     1954.68     50.52 o 
   5   2   0      288.21      297.16     11.66 o 
   6   2   0     1888.21     2062.28     22.08 o 
   7   2   0      909.26      944.05     16.20 o 
   8   2   0        6.26       13.68      3.69 o 
   9   2   0      372.40      349.69     11.21 o 
  10   2   0      143.15      143.09      8.83 o 
  11   2   0       12.55       18.06      7.93 o 
  12   2   0        0.19        4.06      5.62 o 
  13   2   0        1.16        0.37      7.43 o 
   1   3   0     1921.91     1963.53     11.29 o 
   2   3   0     1940.99     1677.40    135.11 o 
   3   3   0      531.44      565.74      8.13 o 
   4   3   0      973.56     1030.19     15.00 o 
   5   3   0      471.93      451.88     11.98 o 
   6   3   0     3830.23     3945.52     29.81 o 
   7   3   0     1071.81     1128.77     44.97 o 
   8   3   0       47.00       54.67      6.62 o 
   9   3   0      328.12      338.42     12.01 o 
  10   3   0      135.50      124.87     15.46 o 
  11   3   0       27.65       20.24      5.92 o 
  12   3   0        5.88       13.11      5.12 o 
  13   3   0       27.88       14.71     11.77 o 
   0   4   0     1331.63     1385.98     10.13 o 
   1   4   0      460.50      423.88      5.93 o 
   2   4   0     1020.21     1001.52     19.42 o 
   3   4   0      215.08      221.10     11.34 o 
   4   4   0       13.59       13.38      2.52 o 
   5   4   0        3.70        9.20      2.39 o 
   6   4   0      377.40      372.57     27.61 o 
   7   4   0        4.71        6.93      3.69 o 
   8   4   0        8.26        0.93      8.74 o 
   9   4   0        1.89        3.36      6.69 o 
  10   4   0      176.32      176.85      9.80 o 
  11   4   0        6.91        5.52      5.09 o 
  12   4   0       86.91       77.51      8.76 o 
   1   5   0       83.16       93.69      3.29 o 
   2   5   0       71.39       75.16      3.23 o 
   3   5   0     2302.82     2191.46     17.18 o 
   4   5   0     1639.76     1653.44     30.86 o 
   5   5   0      713.96      722.85     12.23 o 
   6   5   0      142.21      141.81      6.43 o 
   7   5   0      138.46      148.00      7.64 o 
   8   5   0      113.10      118.91      7.06 o 
   9   5   0      449.11      470.99     18.24 o 
  10   5   0        2.82        9.99      5.15 o 
  11   5   0       19.22       20.46      5.56 o 
  12   5   0        2.72        2.27      5.89 o 
   0   6   0       79.82       81.70      3.27 o 
   1   6   0      340.53      339.55      8.99 o 
   2   6   0      520.22      539.85     21.58 o 
   3   6   0      744.73      700.69     10.44 o 
   4   6   0     1027.24     1023.67     25.79 o 
   5   6   0        3.72        4.54      2.65 o 
   6   6   0      543.10      542.28     12.03 o 
   7   6   0      197.16      185.18      8.20 o 
   8   6   0       83.37       87.20      6.77 o 
   9   6   0       63.23       60.30      7.30 o 
  10   6   0      191.39      219.85     11.28 o 
  11   6   0       16.04       16.19      5.34 o 
  12   6   0       26.67       13.92     10.39 o 
   1   7   0      330.62      277.31      6.42 o 
   2   7   0      836.48      928.32     11.92 o 
   3   7   0     2838.89     2920.75     30.29 o 
   4   7   0       68.41       66.42      4.32 o 
   5   7   0       23.07       28.93      4.58 o 
   6   7   0      963.29      974.16     19.57 o 
   7   7   0       63.76       60.91      5.49 o 
   8   7   0       11.58       15.67      4.19 o 
   9   7   0       37.77       32.96      5.47 o 
  10   7   0        3.92        0.17      4.74 o 
  11   7   0       39.26       35.89      6.22 o 
  12   7   0        2.84       10.26     11.03 o 
   0   8   0     3772.94     3521.44    281.04 o 
   1   8   0      232.52      220.33      6.24 o 
   2   8   0        0.00        0.13      2.05 o 
   3   8   0      665.58      679.15     13.39 o 
   4   8   0        1.76        4.25      2.41 o 
   5   8   0      181.94      176.97      7.13 o 
   6   8   0       41.66       52.92      4.52 o 
   7   8   0        1.62        3.57      3.57 o 
   8   8   0        7.67        7.13      4.07 o 
   9   8   0        0.00        3.44      5.89 o 
  10   8   0       30.14       35.33      9.25 o 
  11   8   0        0.79        3.79      5.97 o 
  12   8   0        5.01       13.07      5.23 o 
   1   9   0     2020.89     2091.16     19.89 o 
   2   9   0        0.10        0.03      3.72 o 
   3   9   0      137.24      163.37      9.41 o 
   4   9   0        1.49        0.83      3.16 o 
   5   9   0       47.49       40.86      6.51 o 
   6   9   0        0.19        1.12      2.74 o 
   7   9   0        0.89        1.32      3.20 o 
   8   9   0       54.16       54.89      6.44 o 
   9   9   0        8.83        9.31      6.41 o 
  10   9   0        0.57        2.82      4.17 o 
  11   9   0       16.30       20.18      5.73 o 
  12   9   0        8.90       21.67      5.55 o 
   0  10   0       14.09       12.88      2.61 o 
   1  10   0      437.73      458.22     28.65 o 
   2  10   0      415.32      423.77     10.11 o 
   3  10   0       40.88       37.85      3.62 o 
   4  10   0       42.08       43.69      4.38 o 
   5  10   0       19.47       19.09      3.48 o 
   6  10   0       13.12       14.50      3.16 o 
   7  10   0        0.03        2.56      7.33 o 
   8  10   0        0.50        2.40      3.92 o 
   9  10   0        0.67        3.81      7.37 o 
  10  10   0       15.70       12.94      5.24 o 
  11  10   0        1.38        3.92      5.19 o 
   1  11   0        9.92        6.65      4.05 o 
   2  11   0        2.19        7.05      2.91 o 
   3  11   0        0.09        4.77      2.67 o 
   4  11   0       13.35       15.49      3.70 o 
   5  11   0       33.24       35.62      4.58 o 
   6  11   0      108.47      102.64     12.20 o 
   7  11   0       18.19       21.27      4.83 o 
   8  11   0       12.64       18.61      5.68 o 
   9  11   0        0.99        0.72      4.52 o 
  10  11   0        5.91        7.86      5.26 o 
  11  11   0        0.00        3.08      5.46 o 
   0  12   0      181.03      184.07      7.54 o 
   1  12   0        1.25        4.70      2.27 o 
   2  12   0       70.10       66.66      4.97 o 
   3  12   0       81.72       77.39      5.34 o 
   4  12   0      210.14      195.71      8.30 o 
   5  12   0        0.47        8.39      3.34 o 
   6  12   0       52.72       45.17      8.27 o 
   7  12   0        2.79        2.26      4.46 o 
   8  12   0       47.30       45.50      6.79 o 
   9  12   0        1.93        5.68      4.09 o 
  10  12   0        6.49        6.82      5.28 o 
  11  12   0        0.85        8.15      4.02 o 
   1  13   0       11.21        9.11      3.72 o 
   2  13   0      187.80      180.30      8.14 o 
   3  13   0       55.72       54.53      5.64 o 
   4  13   0       32.32       37.45      4.77 o 
   5  13   0       66.66       60.84      6.27 o 
   6  13   0      123.68      141.94     10.93 o 
   7  13   0        6.66       11.51      6.53 o 
   8  13   0        6.54       16.07      6.20 o 
   9  13   0        0.15        5.46      5.46 o 
  10  13   0        3.50        9.80      4.64 o 
   0  14   0      169.78      154.03     17.51 o 
   1  14   0      160.10      169.13      8.65 o 
   2  14   0      170.24      173.50      8.65 o 
   3  14   0      165.90      183.42     18.80 o 
   4  14   0      108.39      125.04      9.68 o 
   5  14   0       27.85       30.58      6.46 o 
   6  14   0       53.50       51.72      8.30 o 
   7  14   0       27.70       32.53      5.88 o 
   8  14   0       73.28       68.63      7.64 o 
   9  14   0        3.64        0.38      5.27 o 
  10  14   0        1.52        2.15      5.63 o 
   1  15   0       20.33       13.13      4.47 o 
   2  15   0       25.87       25.65      9.32 o 
   3  15   0      120.45      114.42      9.30 o 
   4  15   0      123.88      132.82     11.76 o 
   5  15   0       66.67       58.42      7.51 o 
   6  15   0       13.23       16.93      4.59 o 
   7  15   0        7.58        9.49      5.21 o 
   8  15   0        2.07       10.20      4.38 o 
   9  15   0        9.92       16.16      5.04 o 
   0  16   0       68.49       77.26     12.29 o 
   1  16   0        8.64        8.97      4.32 o 
   2  16   0        1.50        1.18      4.11 o 
   3  16   0       38.68       19.01     12.25 o 
   4  16   0       18.39       27.48      5.79 o 
   5  16   0       41.51       34.41      6.16 o 
   6  16   0       29.36       19.73      5.62 o 
   7  16   0        0.95        1.05      5.48 o 
   8  16   0       24.98       16.00      7.38 o 
   1  17   0        0.44        1.56      7.65 o 
   2  17   0       11.91       11.62      4.18 o 
   3  17   0       16.63        6.78      6.92 o 
   4  17   0       35.73       36.68      5.46 o 
   5  17   0        0.76        3.55      9.57 o 
   6  17   0       10.46       10.15      4.46 o 
   7  17   0        8.17        7.67      4.53 o 
   8  17   0        2.45        2.28      5.17 o 
   0  18   0       73.92       80.71     11.49 o 
   1  18   0       19.87       21.25      4.63 o 
   2  18   0        0.41        6.06      3.03 o 
   3  18   0        4.73        6.33      4.23 o 
   4  18   0        1.67        4.66      4.66 o 
   5  18   0        6.40        7.73      4.46 o 
   6  18   0        1.00       10.81      4.08 o 
   7  18   0        2.28        5.84      4.48 o 
   1  19   0       19.23       15.51      5.37 o 
   2  19   0        0.00        4.14      4.73 o 
   3  19   0        5.76        9.37      4.01 o 
   4  19   0        3.93       13.48      3.95 o 
   5  19   0        0.37        3.69      4.54 o 
   6  19   0        0.97        2.12      4.16 o 
   0  20   0        1.69        1.72      4.46 o 
   1  20   0        2.36        9.08      4.19 o 
   2  20   0        2.00        0.05      4.00 o 
   3  20   0       10.85        3.89      5.43 o 
   4  20   0        0.57        6.72      3.02 o 
   5  20   0        0.27        0.45      4.21 o 
   1  21   0       14.28       15.72      3.81 o 
   2  21   0        2.21        8.40      4.76 o 
   3  21   0        0.43        3.20      3.70 o 
   2   0   1    31275.31    30843.69    297.41 o 
   4   0   1     1631.07     1574.44     21.09 o 
   6   0   1     1189.63     1182.23     22.79 o 
   8   0   1      172.16      170.14     11.10 o 
  10   0   1       28.10       26.42      8.44 o 
  12   0   1       27.05       39.20      8.11 o 
   0   1   1      100.30      119.04      2.35 o 
   1   1   1     6736.20     6245.70    177.71 o 
   2   1   1     5068.68     4614.85    158.74 o 
   3   1   1     3969.29     3630.99     19.72 o 
   4   1   1     2602.28     2765.90     19.16 o 
   5   1   1     1075.98     1112.25     13.91 o 
   6   1   1     2673.88     2779.31     24.13 o 
   7   1   1      130.89      165.64     26.06 o 
   8   1   1      443.32      454.00     14.51 o 
   9   1   1       57.96       62.37     12.13 o 
  10   1   1      127.80      143.64      8.43 o 
  11   1   1        1.91        3.56      4.51 o 
  12   1   1       18.97        6.41      6.80 o 
  13   1   1        2.60       13.26      4.72 o 
   1   2   1      550.96      614.49     26.55 o 
   2   2   1     2294.59     2415.36     40.44 o 
   3   2   1      791.84      794.05     14.43 o 
   4   2   1     1436.73     1482.70     14.36 o 
   5   2   1     2176.16     2376.07     20.97 o 
   6   2   1      344.75      324.72     10.53 o 
   7   2   1      742.88      740.39     14.00 o 
   8   2   1      173.95      170.64      7.97 o 
   9   2   1      285.95      291.53     11.10 o 
  10   2   1      125.20      127.13      8.66 o 
  11   2   1       32.71       26.00      6.00 o 
  12   2   1       20.31       20.27      6.33 o 
  13   2   1        3.31        5.88     12.60 o 
   0   3   1      899.46      886.70      7.68 o 
   1   3   1      176.42      156.88      3.74 o 
   2   3   1       38.90       52.07      2.49 o 
   3   3   1      161.42      149.21      4.45 o 
   4   3   1      226.44      220.84      5.93 o 
   5   3   1     1141.77     1158.86     14.59 o 
   6   3   1      630.36      619.17     12.12 o 
   7   3   1      221.59      226.01      8.72 o 
   8   3   1     1138.67     1132.18     20.36 o 
   9   3   1      303.75      320.75     11.76 o 
  10   3   1       98.71       87.83      7.90 o 
  11   3   1       86.44       70.38      6.65 o 
  12   3   1       25.78       22.09      5.72 o 
  13   3   1       22.01       18.96      6.65 o 
   1   4   1      316.99      390.26      5.97 o 
   2   4   1      586.23      558.92     16.42 o 
   3   4   1      582.89      582.97      8.68 o 
   4   4   1      109.67      104.59      4.43 o 
   5   4   1      127.42      127.46      6.82 o 
   6   4   1       63.39       56.11      4.57 o 
   7   4   1       55.40       66.63     11.00 o 
   8   4   1      160.64      158.99      8.98 o 
   9   4   1      132.35      131.04      8.31 o 
  10   4   1       87.13       84.84      8.03 o 
  11   4   1        0.36        5.85      5.85 o 
  12   4   1       68.17       78.64     18.55 o 
   0   5   1     1636.16     1463.69     39.19 o 
   1   5   1     1132.95     1096.39     16.64 o 
   2   5   1     1267.23     1345.98     19.69 o 
   3   5   1      223.87      194.41      6.38 o 
   4   5   1       11.81       14.93      4.21 o 
   5   5   1      301.82      296.82      7.90 o 
   6   5   1      112.01      102.29     10.97 o 
   7   5   1      164.19      171.08      7.38 o 
   8   5   1       89.33       83.76      6.22 o 
   9   5   1       51.94       50.49      6.57 o 
  10   5   1       84.85       65.06      7.54 o 
  11   5   1       66.88       67.49      7.65 o 
  12   5   1       18.65       15.18      6.74 o 
   1   6   1      297.57      302.67      6.34 o 
   2   6   1      491.51      433.70      8.80 o 
   3   6   1      218.52      230.59      7.46 o 
   4   6   1      901.86      988.01     13.44 o 
   5   6   1        2.14        4.51      2.43 o 
   6   6   1      236.88      222.86      7.90 o 
   7   6   1      178.79      172.78      7.62 o 
   8   6   1       60.60       52.81      5.74 o 
   9   6   1      296.94      288.53     24.75 o 
  10   6   1       29.13       13.98      5.40 o 
  11   6   1       13.87       12.07      9.15 o 
  12   6   1       36.94       36.33     10.94 o 
   0   7   1     1593.47     1774.23     15.69 o 
   1   7   1      408.40      404.33      7.93 o 
   2   7   1      998.76      829.63     11.52 o 
   3   7   1      722.97      687.60     11.58 o 
   4   7   1      536.69      589.86     10.92 o 
   5   7   1      236.64      224.34      9.23 o 
   6   7   1       51.76       45.82      4.44 o 
   7   7   1      109.88      119.95     12.44 o 
   8   7   1       32.67       23.82      4.69 o 
   9   7   1       14.30       12.94      4.70 o 
  10   7   1       23.94       34.08      5.85 o 
  11   7   1        6.05        8.51      8.35 o 
  12   7   1        4.05        3.06      4.90 o 
   1   8   1      748.95      685.16     37.49 o 
   2   8   1      819.12      869.97     44.29 o 
   3   8   1     1220.43     1253.60     21.45 o 
   4   8   1       35.70       37.76      3.52 o 
   5   8   1      313.18      286.96      8.95 o 
   6   8   1       30.44       27.75      3.70 o 
   7   8   1      144.14      134.68      7.70 o 
   8   8   1       18.16       22.96      4.15 o 
   9   8   1      132.76      130.36      8.34 o 
  10   8   1       12.26       20.14      4.70 o 
  11   8   1        7.37        1.41      5.18 o 
  12   8   1       33.42       40.13      6.88 o 
   0   9   1     3093.96     3152.62    100.24 o 
   1   9   1     1711.72     1842.11     18.87 o 
   2   9   1      160.16      171.36     12.05 o 
   3   9   1      306.60      351.96      9.01 o 
   4   9   1      219.83      233.19      7.89 o 
   5   9   1      110.14       92.35     11.66 o 
   6   9   1       22.65       27.03      4.22 o 
   7   9   1        9.54        5.92      6.13 o 
   8   9   1        3.06        3.98      3.78 o 
   9   9   1       18.07       21.26      6.42 o 
  10   9   1       16.52       18.86      7.43 o 
  11   9   1        3.68        1.47      5.35 o 
   1  10   1       25.89       22.96      3.37 o 
   2  10   1       17.29       13.76      3.11 o 
   3  10   1      255.56      264.56      8.31 o 
   4  10   1      261.33      244.74     12.23 o 
   5  10   1      236.44      228.21      8.89 o 
   6  10   1      129.94      125.29     13.16 o 
   7  10   1       71.68       67.74      6.45 o 
   8  10   1       28.73       30.48      4.84 o 
   9  10   1       32.52       26.66      5.76 o 
  10  10   1        3.13        7.69      4.30 o 
  11  10   1       14.43       24.30      5.47 o 
   0  11   1      325.44      323.76      9.19 o 
   1  11   1       64.95       65.63      4.76 o 
   2  11   1      201.60      198.60      7.62 o 
   3  11   1       75.12       84.70      6.38 o 
   4  11   1      350.77      366.65     17.87 o 
   5  11   1       43.37       49.97      5.33 o 
   6  11   1       86.23       69.83      6.54 o 
   7  11   1        1.09        0.84      3.96 o 
   8  11   1       39.14       43.92     11.75 o 
   9  11   1       20.06       18.62      9.28 o 
  10  11   1       10.37        7.23      5.24 o 
  11  11   1        5.81        2.18      6.16 o 
   1  12   1      231.07      240.80     10.00 o 
   2  12   1      162.08      161.23      7.39 o 
   3  12   1       18.56       15.96      3.48 o 
   4  12   1        9.47       16.78      3.42 o 
   5  12   1       13.64       20.08      4.51 o 
   6  12   1      152.78      156.81      8.57 o 
   7  12   1       62.96       78.30      6.56 o 
   8  12   1        1.46        9.53      7.48 o 
   9  12   1       43.43       43.58      9.58 o 
  10  12   1        3.88        5.48      4.87 o 
   0  13   1      114.95      117.50      6.48 o 
   1  13   1       64.28       50.94      5.56 o 
   2  13   1      176.95      177.98     10.48 o 
   3  13   1       31.57       28.18      4.58 o 
   4  13   1      145.33      145.69     17.83 o 
   5  13   1        1.27       10.98      7.14 o 
   6  13   1       50.34       41.67      6.86 o 
   7  13   1       19.95       20.40      4.74 o 
   8  13   1       25.55       30.79      5.23 o 
   9  13   1       12.32        2.24      4.98 o 
  10  13   1        3.35        3.02      5.09 o 
   1  14   1       45.60       48.47      5.77 o 
   2  14   1      104.49       97.94     15.55 o 
   3  14   1      159.56      162.55      9.57 o 
   4  14   1        9.56       12.02      6.54 o 
   5  14   1       18.55       12.25      4.52 o 
   6  14   1      152.81      147.46      9.68 o 
   7  14   1        7.70        5.97      4.85 o 
   8  14   1       16.16       18.06      5.53 o 
   9  14   1        0.61        5.02      5.62 o 
  10  14   1       17.34       14.84      7.82 o 
   0  15   1      655.66      679.69     26.79 o 
   1  15   1      125.56      126.91      8.02 o 
   2  15   1      200.67      219.26      9.88 o 
   3  15   1       15.42       21.24      7.08 o 
   4  15   1      215.01      230.93     10.77 o 
   5  15   1       41.48       40.97     14.17 o 
   6  15   1       87.61      115.06      8.43 o 
   7  15   1       10.44       19.43      5.12 o 
   8  15   1        8.49        5.13      6.99 o 
   9  15   1       26.65       26.13      6.02 o 
   1  16   1       12.27        8.45      5.28 o 
   2  16   1        3.23        3.86      4.11 o 
   3  16   1       68.39       64.85      7.18 o 
   4  16   1       39.72       30.67      6.05 o 
   5  16   1       57.31       64.20      6.81 o 
   6  16   1        2.14        2.30      0.34 o 
   7  16   1       50.03       45.93     12.92 o 
   8  16   1       18.14       18.15      6.04 o 
   0  17   1       86.65       84.68      7.08 o 
   1  17   1      125.03      119.46      8.15 o 
   2  17   1       12.95       24.35      8.25 o 
   3  17   1      107.55      123.56     20.50 o 
   4  17   1        6.95        9.01      4.44 o 
   5  17   1        7.16       20.98      5.42 o 
   6  17   1       58.51       63.46     10.75 o 
   7  17   1       26.18       21.54      9.27 o 
   8  17   1       37.35       28.00      6.29 o 
   1  18   1       16.56       11.31      4.89 o 
   2  18   1        4.92        7.33      3.83 o 
   3  18   1       16.96       15.81      5.01 o 
   4  18   1        5.22        3.61      5.33 o 
   5  18   1        1.78        0.13      4.66 o 
   6  18   1       15.66       17.34      5.07 o 
   7  18   1        3.83        6.04      5.96 o 
   0  19   1       26.28       38.11      8.81 o 
   1  19   1        1.81        0.84      3.64 o 
   2  19   1        5.27        7.07      6.95 o 
   3  19   1        4.80        4.88      4.30 o 
   4  19   1        0.43        7.29      9.83 o 
   5  19   1        1.36        8.29      4.96 o 
   6  19   1        0.16        3.15      6.53 o 
   1  20   1        6.29        1.50      4.00 o 
   2  20   1        3.16        0.09      7.53 o 
   3  20   1        8.37        5.41      4.25 o 
   4  20   1        5.44        4.96      1.90 o 
   5  20   1        7.76        4.67      4.67 o 
   0  21   1       12.87       14.10      4.18 o 
   1  21   1        8.00        7.34      3.98 o 
   2  21   1        0.41        0.09     11.21 o 
   3  21   1        3.82        1.34      4.00 o 
   0   0   2    20757.32    20774.56    237.16 o 
   2   0   2    10833.50    10910.27    192.34 o 
   4   0   2      191.00      185.10      8.92 o 
   6   0   2      314.91      322.26     12.68 o 
   8   0   2       32.72       44.54      7.10 o 
  10   0   2       71.97       76.65     10.53 o 
  12   0   2       13.60        9.60      9.26 o 
   1   1   2     4381.38     4185.42     98.19 o 
   2   1   2     5665.43     5619.10    230.07 o 
   3   1   2      718.03      735.72     10.10 o 
   4   1   2      842.94      897.30     12.80 o 
   5   1   2       48.52       47.99      7.35 o 
   6   1   2       45.17       46.81      8.89 o 
   7   1   2       44.49       43.80      4.77 o 
   8   1   2        5.59        4.12      3.32 o 
   9   1   2       24.45       23.77      5.08 o 
  10   1   2      208.86      221.03     11.40 o 
  11   1   2        6.91        3.51      5.15 o 
  12   1   2        2.84        9.58      5.63 o 
   0   2   2    14626.56    14182.46    136.88 o 
   1   2   2      591.94      742.14     11.78 o 
   2   2   2      444.55      397.75     17.10 o 
   3   2   2      122.66      143.95      4.77 o 
   4   2   2       30.68       36.15      3.11 o 
   5   2   2      625.10      643.81     17.08 o 
   6   2   2       83.54       94.89      5.45 o 
   7   2   2       47.51       49.42      6.21 o 
   8   2   2      106.97      103.83      6.27 o 
   9   2   2       62.82       61.33      6.35 o 
  10   2   2       11.18       14.96      4.77 o 
  11   2   2       21.02       13.72      5.48 o 
  12   2   2        0.92        0.39      5.24 o 
   1   3   2      270.83      254.53     11.08 o 
   2   3   2       40.86       36.13      2.02 o 
   3   3   2      779.82      706.74      9.94 o 
   4   3   2      628.07      557.11      9.68 o 
   5   3   2      111.91      104.22     10.69 o 
   6   3   2      114.53      101.18     13.00 o 
   7   3   2      136.04      128.93      6.22 o 
   8   3   2      171.65      157.31     10.92 o 
   9   3   2       34.80       33.52      5.53 o 
  10   3   2       26.50       27.89      5.60 o 
  11   3   2       32.69       35.04      5.78 o 
  12   3   2        0.47        8.83      4.59 o 
   0   4   2     2171.95     1925.61     46.10 o 
   1   4   2      290.92      302.62      5.12 o 
   2   4   2       97.55       92.29      4.45 o 
   3   4   2      675.75      570.21     11.00 o 
   4   4   2       60.36       60.46      6.75 o 
   5   4   2      536.47      503.67     10.40 o 
   6   4   2      106.54       97.14      5.55 o 
   7   4   2        6.45        9.68      3.33 o 
   8   4   2       75.96       66.89      6.02 o 
   9   4   2        6.59        6.15      5.64 o 
  10   4   2        7.55        8.28      2.58 o 
  11   4   2       20.48       19.56      5.33 o 
  12   4   2       16.15       20.46      5.72 o 
   1   5   2     1915.59     1992.25     15.53 o 
   2   5   2      216.62      227.17      9.58 o 
   3   5   2      930.96      932.09     12.03 o 
   4   5   2       44.84       57.64      3.87 o 
   5   5   2      162.73      162.94      6.37 o 
   6   5   2       64.22       66.68      4.08 o 
   7   5   2      114.09      103.84      7.75 o 
   8   5   2       44.36       42.89      4.71 o 
   9   5   2        1.39        2.01      3.56 o 
  10   5   2       23.04       25.72      5.69 o 
  11   5   2       24.11       19.60      5.43 o 
  12   5   2       23.15       17.74      6.77 o 
   0   6   2      229.77      201.83      5.88 o 
   1   6   2      182.37      179.73      6.04 o 
   2   6   2      321.67      326.58      7.18 o 
   3   6   2      466.86      414.36      9.50 o 
   4   6   2      119.67      133.66      7.67 o 
   5   6   2      316.27      289.46      8.61 o 
   6   6   2       70.65       58.48      7.36 o 
   7   6   2        8.10        7.17      2.95 o 
   8   6   2        0.61        1.11      3.77 o 
   9   6   2       13.13       10.65      4.22 o 
  10   6   2       13.44        7.71      5.47 o 
  11   6   2        1.92        4.04      6.18 o 
  12   6   2        6.40        1.75      7.77 o 
   1   7   2     2565.97     2577.37     46.85 o 
   2   7   2      302.89      340.93      7.89 o 
   3   7   2      560.26      627.44     10.94 o 
   4   7   2       88.17       81.77      4.87 o 
   5   7   2       81.38       80.86      5.80 o 
   6   7   2        6.51        3.67      3.06 o 
   7   7   2       28.24       31.03      4.30 o 
   8   7   2       17.14       13.40      3.94 o 
   9   7   2       11.82       10.86      5.04 o 
  10   7   2        4.13        3.18      4.54 o 
  11   7   2       14.18       12.48      5.87 o 
  12   7   2        3.26        1.00      6.02 o 
   0   8   2      363.42      348.10     28.86 o 
   1   8   2      697.35      718.42     18.62 o 
   2   8   2      117.52      143.34      5.80 o 
   3   8   2      103.04       95.96      5.04 o 
   4   8   2      132.91      119.63      6.04 o 
   5   8   2      236.58      248.55      8.36 o 
   6   8   2      102.36      111.83      6.49 o 
   7   8   2       38.04       35.95      4.97 o 
   8   8   2       31.76       39.29      5.23 o 
   9   8   2       34.73       33.70      5.36 o 
  10   8   2       31.03       30.51      5.89 o 
  11   8   2       13.39       14.13      5.62 o 
  12   8   2        4.87        5.50      6.03 o 
   1   9   2     1643.46     1679.27     18.74 o 
   2   9   2      111.99      104.91      5.28 o 
   3   9   2       57.66       51.16      4.16 o 
   4   9   2       67.07       65.67      6.41 o 
   5   9   2      190.08      182.63      8.01 o 
   6   9   2      134.09      133.33      7.25 o 
   7   9   2        1.39        0.58      4.24 o 
   8   9   2       20.73       22.80      5.08 o 
   9   9   2       45.24       55.55      8.70 o 
  10   9   2        2.36        2.44      4.58 o 
  11   9   2        8.79       15.44      7.76 o 
   0  10   2      441.67      413.20     15.41 o 
   1  10   2      246.91      243.94      8.21 o 
   2  10   2      405.97      357.96     11.36 o 
   3  10   2       95.77       91.09      5.80 o 
   4  10   2      137.72      169.91      7.29 o 
   5  10   2       72.99       60.25      5.30 o 
   6  10   2      231.88      228.57      9.51 o 
   7  10   2       20.10       25.03      5.04 o 
   8  10   2       37.23       40.06     11.56 o 
   9  10   2       22.45       28.41      7.27 o 
  10  10   2       38.27       37.62      9.01 o 
  11  10   2       19.56        9.57      5.57 o 
   1  11   2       73.54       75.05      6.57 o 
   2  11   2       21.62       25.07      4.75 o 
   3  11   2        8.47       10.10      8.34 o 
   4  11   2       21.88       24.11      4.52 o 
   5  11   2       57.16       55.87      6.16 o 
   6  11   2       96.10       83.00      6.81 o 
   7  11   2       38.12       32.42      6.02 o 
   8  11   2       55.50       58.61      6.98 o 
   9  11   2       68.17       66.90      7.85 o 
  10  11   2       15.30       12.25      6.21 o 
  11  11   2        0.58        1.48     10.76 o 
   0  12   2      137.20      145.27      7.03 o 
   1  12   2      237.07      230.51     11.31 o 
   2  12   2        3.85        6.62      3.24 o 
   3  12   2       70.96       72.85      5.94 o 
   4  12   2      374.46      406.19     12.13 o 
   5  12   2       38.66       40.26      5.24 o 
   6  12   2       18.88       15.35      5.11 o 
   7  12   2       21.55       25.81      5.38 o 
   8  12   2      128.23      134.34      9.13 o 
   9  12   2       33.60       44.39     10.20 o 
  10  12   2        0.14        5.50      5.50 o 
   1  13   2      117.88      104.53      7.89 o 
   2  13   2      290.89      302.95     11.09 o 
   3  13   2      130.07      112.04     12.53 o 
   4  13   2      203.86      203.18      9.76 o 
   5  13   2       62.92       61.91      7.08 o 
   6  13   2      108.72      109.62      9.07 o 
   7  13   2       40.85       51.22      6.92 o 
   8  13   2        5.32        6.29      8.38 o 
   9  13   2        2.94        8.00      4.74 o 
  10  13   2        7.77        7.91      4.82 o 
   0  14   2     1040.47     1012.57     24.99 o 
   1  14   2      503.50      482.72     14.46 o 
   2  14   2       28.81       33.86      6.23 o 
   3  14   2       48.72       42.97      6.32 o 
   4  14   2      111.09      117.01      8.12 o 
   5  14   2      275.14      294.61     11.78 o 
   6  14   2       45.49       52.27      6.41 o 
   7  14   2        8.31       11.95      5.30 o 
   8  14   2       51.09       56.81     15.98 o 
   9  14   2        2.06        1.48      4.47 o 
   1  15   2      258.37      258.99     12.14 o 
   2  15   2      588.21      643.47     28.16 o 
   3  15   2      448.78      464.79     14.97 o 
   4  15   2      191.42      161.47     14.87 o 
   5  15   2       21.46       32.77      5.64 o 
   6  15   2       88.56       86.48      7.74 o 
   7  15   2       28.78       35.98      5.76 o 
   8  15   2       19.80       17.51      5.49 o 
   9  15   2        0.67        5.25      3.92 o 
   0  16   2       86.84       61.75     11.99 o 
   1  16   2      107.65      103.00     12.76 o 
   2  16   2       90.07       92.61      7.95 o 
   3  16   2      121.93      103.43      8.48 o 
   4  16   2       92.97       96.73      8.17 o 
   5  16   2       26.17       32.06      5.91 o 
   6  16   2       68.04       69.21      7.30 o 
   7  16   2       37.26       29.60      6.88 o 
   8  16   2       14.03        7.79      5.65 o 
   1  17   2       58.89       50.83      6.62 o 
   2  17   2       59.49       50.36      6.78 o 
   3  17   2       80.09       73.09     10.86 o 
   4  17   2       24.25       17.44      5.97 o 
   5  17   2       64.40       72.83      7.52 o 
   6  17   2       36.17       44.74      6.26 o 
   7  17   2       57.52       53.12      6.69 o 
   0  18   2       70.45       54.43      6.38 o 
   1  18   2        1.74        4.05      4.57 o 
   2  18   2       18.46       22.27      7.50 o 
   3  18   2        3.54        1.11      4.23 o 
   4  18   2       35.38       31.64      5.82 o 
   5  18   2       13.31       10.07      4.66 o 
   6  18   2        2.90        2.36      6.00 o 
   7  18   2       17.92       17.27      4.93 o 
   1  19   2        2.07        4.85      4.85 o 
   2  19   2       17.20       20.97      4.73 o 
   3  19   2       20.95       17.43      5.39 o 
   4  19   2        9.22       12.73      5.77 o 
   5  19   2        5.16        5.87      4.16 o 
   6  19   2        5.33       12.35      6.73 o 
   0  20   2       10.15        5.26      4.49 o 
   1  20   2        0.02        0.37      3.82 o 
   2  20   2        2.51        4.53      6.19 o 
   3  20   2       15.24       12.97      4.66 o 
   4  20   2       10.24        9.98      4.68 o 
   1  21   2        0.10        0.47      7.13 o 
   2  21   2        6.77        6.08     13.11 o 
   2   0   3     3463.70     3519.61     30.31 o 
   4   0   3     1580.71     1564.48     24.37 o 
   6   0   3      384.21      407.79     15.94 o 
   8   0   3      208.68      212.21     13.49 o 
  10   0   3      271.41      271.33     16.67 o 
  12   0   3        7.66        0.00      8.84 o 
   0   1   3     1966.25     1762.71     32.08 o 
   1   1   3      416.80      410.24     12.09 o 
   2   1   3       59.03       55.57      3.44 o 
   3   1   3       48.99       41.02      4.16 o 
   4   1   3       17.39       16.57      2.89 o 
   5   1   3      133.14      106.73      5.39 o 
   6   1   3      294.36      348.68      9.68 o 
   7   1   3      182.38      209.44      8.44 o 
   8   1   3      369.05      413.83     25.30 o 
   9   1   3       46.50       49.33      6.07 o 
  10   1   3       67.75       74.53      7.26 o 
  11   1   3       23.54       11.45      5.72 o 
  12   1   3        6.64       11.46      5.26 o 
   1   2   3      758.11      743.56      9.51 o 
   2   2   3     1997.21     2251.16     81.21 o 
   3   2   3      531.95      544.21      9.29 o 
   4   2   3      212.60      198.29      7.37 o 
   5   2   3       83.14       66.09      6.70 o 
   6   2   3       87.48       79.75      5.00 o 
   7   2   3       27.11       26.46      8.82 o 
   8   2   3       31.52       28.63      4.98 o 
   9   2   3       34.31       33.92      7.56 o 
  10   2   3        0.42        2.99      5.06 o 
  11   2   3        9.28        6.98      6.60 o 
  12   2   3       14.24       20.92      8.00 o 
   0   3   3     2457.44     2649.48     33.30 o 
   1   3   3      376.95      377.62      7.18 o 
   2   3   3       22.22       20.03      2.12 o 
   3   3   3      292.29      326.81      7.59 o 
   4   3   3      292.82      301.19      7.95 o 
   5   3   3      642.47      660.41     12.74 o 
   6   3   3      208.64      220.11      7.98 o 
   7   3   3       61.50       63.27      5.36 o 
   8   3   3      103.15      111.31      8.85 o 
   9   3   3       84.84       80.31      7.25 o 
  10   3   3       73.75       64.29     15.19 o 
  11   3   3        3.32        5.38      5.38 o 
  12   3   3       11.55       11.68      5.16 o 
   1   4   3      151.43      151.10      4.90 o 
   2   4   3      598.89      550.00      9.29 o 
   3   4   3       55.80       51.68      3.56 o 
   4   4   3       17.12       13.14      2.95 o 
   5   4   3      382.77      410.12     12.83 o 
   6   4   3       74.54       72.35      5.11 o 
   7   4   3       64.03       56.05      7.54 o 
   8   4   3       15.22       17.27      4.36 o 
   9   4   3       55.17       46.14      5.92 o 
  10   4   3       19.05       11.48      5.85 o 
  11   4   3        0.04        7.89      4.18 o 
  12   4   3        0.87        6.63      9.30 o 
   0   5   3     2077.93     1802.01     68.07 o 
   1   5   3     1021.40     1134.62     13.13 o 
   2   5   3      667.17      629.69     10.33 o 
   3   5   3      232.87      203.82     22.94 o 
   4   5   3      209.61      250.77      7.60 o 
   5   5   3       32.90       40.58      4.03 o 
   6   5   3       70.68       61.91      4.73 o 
   7   5   3       37.06       42.82      5.37 o 
   8   5   3        4.80        6.81      4.22 o 
   9   5   3       19.60       25.42      4.47 o 
  10   5   3       37.04       21.86      5.66 o 
  11   5   3        2.01        5.40      5.40 o 
  12   5   3       31.87       38.70      6.67 o 
   1   6   3     1750.17     1966.13     18.03 o 
   2   6   3      855.21      794.08     39.19 o 
   3   6   3      580.35      546.78     10.52 o 
   4   6   3      256.48      241.86      7.82 o 
   5   6   3      557.60      522.13     11.93 o 
   6   6   3       20.12       16.60      3.89 o 
   7   6   3       71.84       64.79      5.44 o 
   8   6   3        0.05        0.95      3.38 o 
   9   6   3       53.00       45.91     10.62 o 
  10   6   3       12.32       12.42      4.85 o 
  11   6   3       30.79       34.18      6.18 o 
  12   6   3       10.54       11.83      5.78 o 
   0   7   3     1713.17     1639.19     77.63 o 
   1   7   3      360.01      379.41      8.61 o 
   2   7   3      511.15      484.22     12.47 o 
   3   7   3      188.24      172.97      6.49 o 
   4   7   3       16.38       20.06      3.12 o 
   5   7   3      238.91      262.96      8.59 o 
   6   7   3       14.41       15.06      4.03 o 
   7   7   3       14.40       21.92      5.47 o 
   8   7   3       47.60       54.08      5.51 o 
   9   7   3       21.44       25.94      4.95 o 
  10   7   3       20.27       17.95      7.72 o 
  11   7   3        1.29        6.82      5.13 o 
  12   7   3        8.99       14.60      9.11 o 
   1   8   3       80.21       78.04     10.74 o 
   2   8   3      220.73      216.13      7.24 o 
   3   8   3      346.50      327.73      9.12 o 
   4   8   3      147.31      146.28     15.25 o 
   5   8   3      175.92      176.41     13.80 o 
   6   8   3      140.99      139.67     10.93 o 
   7   8   3      371.84      386.84     12.22 o 
   8   8   3        1.06        3.74      3.74 o 
   9   8   3      133.48      131.49      8.73 o 
  10   8   3        2.39        3.66      4.42 o 
  11   8   3        0.53        6.22      6.22 o 
   0   9   3      103.95      105.91      5.44 o 
   1   9   3      237.27      259.19     17.05 o 
   2   9   3       81.90       82.88      8.60 o 
   3   9   3      118.22      116.65      4.98 o 
   4   9   3       34.05       41.46      8.22 o 
   5   9   3       17.22        9.27      4.23 o 
   6   9   3      169.20      185.20      8.55 o 
   7   9   3       81.04       79.67      7.06 o 
   8   9   3        1.80        4.80      4.17 o 
   9   9   3        5.64        8.41      6.86 o 
  10   9   3       91.04       86.48      9.03 o 
  11   9   3        3.40       10.40      5.49 o 
   1  10   3       34.11       18.81      7.89 o 
   2  10   3       39.55       33.98      5.45 o 
   3  10   3      168.91      178.16      7.77 o 
   4  10   3       21.37       19.76      3.67 o 
   5  10   3       99.45       96.17      6.51 o 
   6  10   3       37.80       38.75      7.77 o 
   7  10   3       30.52       33.88      8.66 o 
   8  10   3       58.81       51.06      6.88 o 
   9  10   3      146.54      142.15     10.15 o 
  10  10   3        4.88       11.49      8.08 o 
  11  10   3        5.63        2.77      9.04 o 
   0  11   3       62.39       65.30      5.05 o 
   1  11   3       95.26      100.78      6.31 o 
   2  11   3       47.70       58.73      4.98 o 
   3  11   3        1.53        2.13      3.33 o 
   4  11   3       30.69       31.73      4.84 o 
   5  11   3      102.16      103.55      7.23 o 
   6  11   3       39.19       29.31      5.97 o 
   7  11   3       49.53       40.95      8.94 o 
   8  11   3        3.56        4.54      5.30 o 
   9  11   3       24.57       27.64      6.60 o 
  10  11   3       24.90       33.62      6.01 o 
   1  12   3       11.79       17.59      4.16 o 
   2  12   3      143.02      140.10     17.19 o 
   3  12   3        1.15        1.19      4.05 o 
   4  12   3      188.35      166.56      9.06 o 
   5  12   3      212.38      224.27     16.77 o 
   6  12   3      360.86      371.83     13.44 o 
   7  12   3       82.32       91.02      8.24 o 
   8  12   3       88.27       90.65      8.15 o 
   9  12   3       11.67       20.62      6.75 o 
  10  12   3       18.48       23.06      5.45 o 
   0  13   3       28.88       41.12      8.86 o 
   1  13   3      289.34      297.18     13.03 o 
   2  13   3      196.32      201.10      9.84 o 
   3  13   3      242.20      241.14     10.69 o 
   4  13   3      258.93      267.09     11.37 o 
   5  13   3       55.43       54.63      7.17 o 
   6  13   3       92.02      102.13     10.20 o 
   7  13   3       69.36       69.41      7.45 o 
   8  13   3       20.78       18.60      5.80 o 
   9  13   3       18.15       11.62      6.23 o 
  10  13   3        1.93        8.01      8.01 o 
   1  14   3      278.04      233.92     11.50 o 
   2  14   3      310.69      328.56     21.07 o 
   3  14   3      300.29      325.19     12.41 o 
   4  14   3       24.90       46.16     13.06 o 
   5  14   3       22.41       28.61      5.19 o 
   6  14   3       57.05       65.17      6.84 o 
   7  14   3        5.84        1.42      5.28 o 
   8  14   3        1.31       10.61      4.32 o 
   9  14   3        0.25        1.70     10.17 o 
   0  15   3      611.59      625.77     17.04 o 
   1  15   3      261.91      262.61     12.01 o 
   2  15   3      100.23      103.47     14.66 o 
   3  15   3        3.62        7.64      6.16 o 
   4  15   3      104.47      112.42     10.64 o 
   5  15   3       47.08       56.37      7.66 o 
   6  15   3       30.76       37.59      6.58 o 
   7  15   3        6.92       19.09      9.55 o 
   8  15   3        4.39        4.20     12.08 o 
   1  16   3        1.14        6.07      4.94 o 
   2  16   3       34.53       33.13      7.10 o 
   3  16   3       75.36       65.97      7.73 o 
   4  16   3       21.51       17.62      5.67 o 
   5  16   3       26.17       32.80      6.04 o 
   6  16   3       36.94       36.57      8.18 o 
   7  16   3        4.91        1.22      5.63 o 
   8  16   3        1.60        4.11      6.91 o 
   0  17   3       59.92       46.11      7.81 o 
   1  17   3       25.04       19.82      5.70 o 
   2  17   3        3.03        1.21      6.09 o 
   3  17   3       56.16       55.92      7.88 o 
   4  17   3        0.74        8.51      4.24 o 
   5  17   3        7.26        5.69      5.69 o 
   6  17   3        1.95        9.63      5.78 o 
   7  17   3        2.61        6.64      8.88 o 
   1  18   3        0.77        0.81      4.18 o 
   2  18   3       23.09       28.65      5.56 o 
   3  18   3        3.99        3.07      6.29 o 
   4  18   3        4.45        0.11      4.37 o 
   5  18   3        0.82        0.44      4.77 o 
   6  18   3        8.01        0.41      4.56 o 
   0  19   3       15.10       16.78      4.77 o 
   1  19   3        1.45        6.79      5.70 o 
   2  19   3        4.83        4.45      5.01 o 
   3  19   3        0.54        2.21      5.13 o 
   4  19   3        3.07        8.96      3.78 o 
   5  19   3        4.95        6.33      4.41 o 
   1  20   3        2.94        1.49      4.24 o 
   2  20   3        5.12        4.41      4.17 o 
   3  20   3        5.46        6.44      4.27 o 
   0   0   4     6695.82     6886.92     46.08 o 
   2   0   4      185.82      189.10      8.71 o 
   4   0   4      699.51      703.93     17.72 o 
   6   0   4       40.93       37.09      5.50 o 
   8   0   4      281.19      278.06     16.76 o 
  10   0   4       91.15      102.01     12.43 o 
  12   0   4       24.46       18.24      9.21 o 
   1   1   4      345.89      408.01      6.62 o 
   2   1   4      412.71      454.19     12.70 o 
   3   1   4      132.58      117.82      6.41 o 
   4   1   4     1339.46     1423.96     18.04 o 
   5   1   4      267.56      246.01     10.43 o 
   6   1   4       13.88       17.66      3.94 o 
   7   1   4      202.10      202.95      8.83 o 
   8   1   4       17.85       22.62     14.26 o 
   9   1   4       35.52       38.19      5.57 o 
  10   1   4      105.97      112.27      9.77 o 
  11   1   4       39.58       26.91      7.20 o 
  12   1   4        0.60        0.41      5.35 o 
   0   2   4     4063.49     4252.09    144.67 o 
   1   2   4     1163.63     1217.03     13.72 o 
   2   2   4       79.92       69.80      5.25 o 
   3   2   4     1082.58     1134.39     18.34 o 
   4   2   4      211.01      204.54     12.48 o 
   5   2   4      260.56      236.30      7.84 o 
   6   2   4      181.03      179.18      7.85 o 
   7   2   4       47.63       48.05      5.19 o 
   8   2   4      109.12       99.78      7.02 o 
   9   2   4       14.53       16.63      4.51 o 
  10   2   4       17.22       19.57      5.46 o 
  11   2   4        0.82        4.86      5.82 o 
  12   2   4        7.77        4.09      5.67 o 
   1   3   4      832.64      836.94     11.79 o 
   2   3   4     1097.66     1152.86     14.42 o 
   3   3   4      430.66      446.77      9.58 o 
   4   3   4      109.56      123.64      5.76 o 
   5   3   4       79.10       84.24      6.34 o 
   6   3   4      150.61      132.68      7.03 o 
   7   3   4      204.28      188.96      8.73 o 
   8   3   4       28.95       30.76      4.90 o 
   9   3   4       18.00       24.03      5.09 o 
  10   3   4        8.32        2.42      7.85 o 
  11   3   4       18.46       20.75      5.37 o 
  12   3   4       23.79       24.26     12.05 o 
   0   4   4      699.48      744.77     24.13 o 
   1   4   4      271.59      310.24     15.66 o 
   2   4   4      372.79      408.74      8.95 o 
   3   4   4      544.71      480.43     12.61 o 
   4   4   4      137.87      154.48      7.11 o 
   5   4   4      199.66      217.47      8.44 o 
   6   4   4       92.30      102.64     11.17 o 
   7   4   4      183.27      208.40      9.03 o 
   8   4   4       42.75       51.44      5.95 o 
   9   4   4       43.37       47.05      6.12 o 
  10   4   4        0.37        4.10      5.04 o 
  11   4   4        2.33        3.84      7.23 o 
  12   4   4        2.69        7.34      4.71 o 
   1   5   4      707.09      741.65     17.01 o 
   2   5   4      839.79      892.65     26.76 o 
   3   5   4      207.25      193.08      7.02 o 
   4   5   4      760.87      689.66     21.22 o 
   5   5   4       24.34       26.83      4.13 o 
   6   5   4      241.57      262.53     10.97 o 
   7   5   4       28.06       32.74      8.70 o 
   8   5   4       91.90      102.24      9.61 o 
   9   5   4       39.56       47.49      5.93 o 
  10   5   4        8.32        0.81      5.05 o 
  11   5   4        2.67        5.87      5.87 o 
   0   6   4      923.36      986.27     13.66 o 
   1   6   4      380.80      362.19      9.89 o 
   2   6   4       96.87      102.43      5.41 o 
   3   6   4      198.65      180.55     12.38 o 
   4   6   4      385.32      376.71     10.02 o 
   5   6   4      214.87      207.51      8.26 o 
   6   6   4       43.90       46.19      9.17 o 
   7   6   4       69.14       48.89      8.11 o 
   8   6   4       53.31       51.71      5.60 o 
   9   6   4        2.00        0.70      4.39 o 
  10   6   4       16.34       16.68      4.66 o 
  11   6   4       12.07       15.88      5.30 o 
   1   7   4      697.74      718.86     16.90 o 
   2   7   4       77.46       98.44      6.87 o 
   3   7   4      650.52      709.97     25.31 o 
   4   7   4       82.69       86.79      6.51 o 
   5   7   4       17.50       19.72      5.60 o 
   6   7   4       29.36       29.61      5.02 o 
   7   7   4       11.04        5.88      4.33 o 
   8   7   4       33.47       31.82      5.10 o 
   9   7   4       50.15       61.72      6.55 o 
  10   7   4       15.81       20.50      5.63 o 
  11   7   4       27.26       34.78      6.33 o 
   0   8   4      468.58      538.97     26.44 o 
   1   8   4       96.02       97.03      5.52 o 
   2   8   4       32.71       32.10      4.13 o 
   3   8   4       10.75       11.33      3.16 o 
   4   8   4      103.33       98.89      6.01 o 
   5   8   4        2.67        2.96      3.21 o 
   6   8   4       56.85       63.70      7.16 o 
   7   8   4      213.79      224.83     10.06 o 
   8   8   4       30.56       32.33      5.69 o 
   9   8   4       61.39       58.71      6.78 o 
  10   8   4       96.59       96.01      8.77 o 
  11   8   4       54.58       53.57      7.84 o 
   1   9   4      680.08      605.96     12.88 o 
   2   9   4       25.74       29.95      4.41 o 
   3   9   4      116.61      105.31      9.70 o 
   4   9   4      182.97      164.69      8.16 o 
   5   9   4      102.35      104.25      6.98 o 
   6   9   4      159.68      181.24     19.31 o 
   7   9   4       68.22       67.76      7.15 o 
   8   9   4       93.53       80.29      7.61 o 
   9   9   4       55.20       51.06      7.55 o 
  10   9   4       20.86       24.44      6.90 o 
  11   9   4       21.00       27.38      6.27 o 
   0  10   4      498.00      467.90     13.68 o 
   1  10   4        0.39        1.52      3.48 o 
   2  10   4       45.39       47.55      4.11 o 
   3  10   4      305.65      334.02     10.55 o 
   4  10   4      155.07      163.24      8.88 o 
   5  10   4       24.27       25.69      4.95 o 
   6  10   4       59.27       59.07      6.70 o 
   7  10   4       57.48       56.54      6.19 o 
   8  10   4       41.67       45.92      6.83 o 
   9  10   4        7.81        8.56     13.67 o 
  10  10   4       21.62       15.20     10.60 o 
   1  11   4      237.98      250.13      9.60 o 
   2  11   4      431.45      392.79     23.00 o 
   3  11   4       65.99       85.44      6.43 o 
   4  11   4       59.18       54.96      6.39 o 
   5  11   4       25.84       26.87      5.21 o 
   6  11   4       49.82       50.35      5.98 o 
   7  11   4       30.15       38.81      9.05 o 
   8  11   4       16.80        2.38      7.63 o 
   9  11   4       40.06       46.59      7.06 o 
  10  11   4       16.83       17.34      6.48 o 
   0  12   4       28.81       28.41      4.82 o 
   1  12   4       27.67       23.71      4.67 o 
   2  12   4        3.11        2.14      4.17 o 
   3  12   4       20.91       24.96      4.99 o 
   4  12   4      118.51      118.96      8.20 o 
   5  12   4      136.65      149.87      9.14 o 
   6  12   4        9.89       13.81      4.25 o 
   7  12   4       25.23       10.20      6.33 o 
   8  12   4       34.26       28.66      6.24 o 
   9  12   4        0.13        1.17      5.88 o 
   1  13   4       45.58       57.79      5.72 o 
   2  13   4       82.27       83.71      8.16 o 
   3  13   4        8.94       17.80      4.88 o 
   4  13   4       69.45       73.65      7.33 o 
   5  13   4       47.09       46.39     11.59 o 
   6  13   4       66.37       60.91      7.11 o 
   7  13   4       19.20       30.21      5.81 o 
   8  13   4        0.42        1.46      6.02 o 
   9  13   4        7.31        1.38      7.22 o 
   0  14   4       10.21        6.01      4.60 o 
   1  14   4       24.02       14.50      4.85 o 
   2  14   4       23.38       26.46      5.38 o 
   3  14   4        4.12        6.37      5.47 o 
   4  14   4       57.39       57.55      7.22 o 
   5  14   4        3.33        7.77      5.21 o 
   6  14   4        8.59        4.17      5.52 o 
   7  14   4        4.37        5.45      5.41 o 
   8  14   4       37.79       31.33      7.09 o 
   1  15   4        7.45       17.43      4.32 o 
   2  15   4       33.90       35.58      6.35 o 
   3  15   4       33.35       28.51      6.23 o 
   4  15   4       41.93       44.37      6.98 o 
   5  15   4        8.58        8.53      5.47 o 
   6  15   4        0.41        1.75      4.41 o 
   7  15   4       23.84       29.55      6.05 o 
   8  15   4        1.47        1.12      5.04 o 
   0  16   4       43.24       49.34      9.48 o 
   1  16   4       18.83       14.74      5.15 o 
   2  16   4        1.56        0.40      4.97 o 
   3  16   4       27.83       40.50      6.14 o 
   4  16   4        6.31        1.72      5.05 o 
   5  16   4       24.61       29.72      5.15 o 
   6  16   4        1.42        6.41      4.76 o 
   7  16   4        5.31        6.71      5.71 o 
   1  17   4        3.51        5.18      4.55 o 
   2  17   4        4.88        5.53      9.20 o 
   3  17   4       21.34       21.19      5.42 o 
   4  17   4       19.98       22.41      4.80 o 
   5  17   4        0.85        3.82      4.73 o 
   6  17   4        0.86        7.27      4.75 o 
   0  18   4        7.62        7.15      5.06 o 
   1  18   4       23.50       12.00      4.95 o 
   2  18   4        0.11        0.07      4.50 o 
   3  18   4        1.43        3.24      6.99 o 
   4  18   4        5.33       11.52      6.21 o 
   5  18   4        0.45        0.84      3.90 o 
   1  19   4       15.70       12.54      5.89 o 
   2  19   4        2.37        1.61      4.56 o 
   3  19   4        2.89        6.50      4.46 o 
   4  19   4        0.04        0.18      7.71 o 
   0  20   4       15.74       16.00      4.66 o 
   1  20   4        4.14        4.98      4.98 o 
   2  20   4        1.93        0.37      3.88 o 
   2   0   5      630.09      680.96     17.68 o 
   4   0   5       39.44       40.13      5.44 o 
   6   0   5      216.42      208.59     12.58 o 
   8   0   5       20.98       26.77      6.28 o 
  10   0   5        7.88       18.38      8.11 o 
   0   1   5     1055.14     1058.02     14.03 o 
   1   1   5       96.42      105.85      5.47 o 
   2   1   5       41.74       38.74      4.56 o 
   3   1   5       81.57       84.44      5.28 o 
   4   1   5       45.59       47.91     13.00 o 
   5   1   5       71.06       77.24      5.52 o 
   6   1   5        8.10       12.34      3.12 o 
   7   1   5        0.57        3.09      3.90 o 
   8   1   5       74.07       78.90      6.66 o 
   9   1   5        2.26        3.69      4.50 o 
  10   1   5       45.65       42.83      6.92 o 
  11   1   5        4.45        8.48      5.43 o 
   1   2   5      250.91      240.44     15.97 o 
   2   2   5      800.52      893.51     13.94 o 
   3   2   5      150.51      168.38      6.91 o 
   4   2   5       49.79       37.83      7.69 o 
   5   2   5      148.00      150.85      7.22 o 
   6   2   5       25.84       19.59      3.98 o 
   7   2   5        8.01        5.60      4.21 o 
   8   2   5        9.96       16.08      4.84 o 
   9   2   5        2.82        4.97      3.85 o 
  10   2   5       19.36       23.31      6.53 o 
  11   2   5        5.51       13.19      5.24 o 
   0   3   5      862.27      894.12     46.42 o 
   1   3   5      630.92      677.24     40.18 o 
   2   3   5      160.93      123.25      6.99 o 
   3   3   5       14.58        6.12      3.17 o 
   4   3   5       34.99       41.42      4.00 o 
   5   3   5      112.92      123.18      5.71 o 
   6   3   5       43.43       41.05      4.50 o 
   7   3   5       12.20        3.18      4.74 o 
   8   3   5        9.25        9.16      7.91 o 
   9   3   5       10.04       10.53      2.71 o 
  10   3   5       47.43       53.82      7.42 o 
  11   3   5        1.66        0.27      4.78 o 
   1   4   5       50.47       64.33      4.23 o 
   2   4   5      150.64      157.41      6.56 o 
   3   4   5      178.20      185.71      7.24 o 
   4   4   5      237.80      216.80      8.43 o 
   5   4   5      610.21      603.56     14.19 o 
   6   4   5       51.63       45.91      5.58 o 
   7   4   5       58.99       60.30      5.51 o 
   8   4   5        8.93        6.58      6.10 o 
   9   4   5        5.92        7.21      7.72 o 
  10   4   5       14.00       12.80      5.51 o 
  11   4   5        6.06        4.68      5.73 o 
   0   5   5      689.63      635.06     22.80 o 
   1   5   5       57.80       65.10      4.52 o 
   2   5   5      632.36      589.08     12.25 o 
   3   5   5      356.22      380.50      9.97 o 
   4   5   5      120.56      121.29      7.52 o 
   5   5   5      172.47      169.51      8.33 o 
   6   5   5      102.80       97.56      7.33 o 
   7   5   5       19.24       14.18      5.20 o 
   8   5   5      105.80      104.45      7.95 o 
   9   5   5       16.03       13.15      5.78 o 
  10   5   5       17.91       18.70      5.18 o 
  11   5   5        6.66        3.26     12.81 o 
   1   6   5       54.74       50.28      4.25 o 
   2   6   5       19.22       18.42      3.46 o 
   3   6   5       51.84       57.56      4.94 o 
   4   6   5      139.58      130.69     10.97 o 
   5   6   5        6.69        3.31      3.08 o 
   6   6   5        7.59        9.80      3.91 o 
   7   6   5      122.27      135.91     14.62 o 
   8   6   5       87.94       95.54      7.53 o 
   9   6   5       62.20       52.56      7.67 o 
  10   6   5        3.28        5.61      5.50 o 
  11   6   5        1.23        2.64      5.82 o 
   0   7   5      817.09      828.95     71.34 o 
   1   7   5      152.21      134.31      7.43 o 
   2   7   5       33.44       42.88      9.18 o 
   3   7   5      115.56      125.10      6.82 o 
   4   7   5       58.21       57.41      5.50 o 
   5   7   5       43.54       47.43      4.52 o 
   6   7   5       47.83       50.14      5.67 o 
   7   7   5       55.05       68.84     10.70 o 
   8   7   5        4.57        3.73      5.60 o 
   9   7   5       22.75       28.70     14.29 o 
  10   7   5       18.05        6.11      6.69 o 
  11   7   5       63.35       63.09      8.48 o 
   1   8   5       76.10       71.54      5.25 o 
   2   8   5       16.05       14.71      3.64 o 
   3   8   5       18.21       22.49      4.34 o 
   4   8   5       44.44       49.38      6.26 o 
   5   8   5        4.00        7.60      4.48 o 
   6   8   5       65.51       65.80      6.74 o 
   7   8   5      216.94      212.62     17.25 o 
   8   8   5       86.11       69.39      7.79 o 
   9   8   5       49.42       51.56     18.28 o 
  10   8   5       57.76       62.44     11.48 o 
   0   9   5       58.99       53.90     10.41 o 
   1   9   5      118.73      117.38      6.51 o 
   2   9   5       15.80       16.67      4.08 o 
   3   9   5       83.91       86.73      8.52 o 
   4   9   5      173.25      180.29      9.04 o 
   5   9   5      358.30      341.72     12.27 o 
   6   9   5       68.51       68.57      7.37 o 
   7   9   5      155.76      133.96     10.78 o 
   8   9   5       18.25       13.96      5.78 o 
   9   9   5       38.93       41.75     10.15 o 
  10   9   5       25.24       30.45     13.16 o 
   1  10   5      234.64      217.93      9.38 o 
   2  10   5      327.75      322.91     11.07 o 
   3  10   5      239.95      251.80     20.83 o 
   4  10   5      416.70      395.86     13.04 o 
   5  10   5      252.46      228.65     10.73 o 
   6  10   5      109.94      111.10      9.14 o 
   7  10   5        5.68        7.65      4.97 o 
   8  10   5        7.35        1.51      6.55 o 
   9  10   5       10.20        3.92      5.62 o 
  10  10   5        1.90        5.08      5.68 o 
   0  11   5     1138.94     1120.06     20.08 o 
   1  11   5      638.05      639.82     18.55 o 
   2  11   5      196.78      198.51     14.64 o 
   3  11   5      118.26      126.78      8.15 o 
   4  11   5      217.42      210.98     10.94 o 
   5  11   5       26.28       29.67      7.50 o 
   6  11   5       24.56       16.89      5.31 o 
   7  11   5       15.52       15.52      5.20 o 
   8  11   5        3.65        8.93      7.63 o 
   9  11   5        1.24        4.72     10.81 o 
   1  12   5      195.43      205.82     10.17 o 
   2  12   5      242.00      242.95     10.72 o 
   3  12   5      268.18      287.85     11.62 o 
   4  12   5       90.50       97.06      9.44 o 
   5  12   5       53.82       58.68      7.41 o 
   6  12   5       23.01       23.33      6.08 o 
   7  12   5       18.02       13.92      5.93 o 
   8  12   5        1.08        4.88      5.02 o 
   9  12   5        4.37        2.82      6.08 o 
   0  13   5      120.91      158.89     22.60 o 
   1  13   5      123.10      127.12     24.32 o 
   2  13   5       49.56       53.38      7.93 o 
   3  13   5       58.70       60.15      7.12 o 
   4  13   5      136.65      132.07      9.12 o 
   5  13   5       82.93       83.15      8.50 o 
   6  13   5        5.22       10.80      5.76 o 
   7  13   5       49.76       62.81      7.26 o 
   8  13   5       23.64       29.40      9.47 o 
   1  14   5       22.28       27.58      5.25 o 
   2  14   5      140.63      139.35     15.09 o 
   3  14   5        8.95        1.83      6.06 o 
   4  14   5      107.78      117.85      9.30 o 
   5  14   5       22.42       15.79      6.22 o 
   6  14   5       61.74       48.86      8.50 o 
   7  14   5       27.80       28.71      6.72 o 
   8  14   5       21.91       29.00      6.13 o 
   0  15   5       40.09       39.76      5.65 o 
   1  15   5        5.17        0.77      4.91 o 
   2  15   5        3.75        9.23      4.86 o 
   3  15   5       21.49       13.86      6.12 o 
   4  15   5        3.56        9.69      4.39 o 
   5  15   5        8.93       12.94      4.95 o 
   6  15   5        6.00       14.86      5.53 o 
   7  15   5       19.53       20.29      6.37 o 
   1  16   5       12.19        4.62      6.11 o 
   2  16   5        0.49        3.29      4.58 o 
   3  16   5       18.32       16.54      4.93 o 
   4  16   5       16.66       17.50      4.96 o 
   5  16   5        6.57        9.14      5.25 o 
   6  16   5       14.91       10.10      9.90 o 
   0  17   5        8.33        7.47      4.77 o 
   1  17   5        3.15        9.77     13.72 o 
   2  17   5        0.68        2.86      9.31 o 
   3  17   5        0.10        2.22      4.33 o 
   4  17   5        1.77        5.72     16.57 o 
   5  17   5        4.53        7.89     10.16 o 
   1  18   5        2.57        4.96      5.85 o 
   2  18   5        0.58        2.52      4.43 o 
   3  18   5       15.67       12.23      6.83 o 
   4  18   5        4.16       12.17      4.95 o 
   0  19   5       12.22       13.18      8.13 o 
   1  19   5        3.06        7.44      4.93 o 
   2  19   5        1.89        9.84      6.71 o 
   0   0   6      719.57      626.13     18.16 o 
   2   0   6      164.60      163.70     10.06 o 
   4   0   6       26.53       20.77      6.48 o 
   6   0   6       81.34       74.75      8.43 o 
   8   0   6       16.77       27.25      8.64 o 
  10   0   6        0.48        6.36      7.36 o 
   1   1   6        3.21        4.81      1.06 o 
   2   1   6       46.59       51.67      7.45 o 
   3   1   6        5.81        3.37      3.37 o 
   4   1   6        8.28       10.67      4.65 o 
   5   1   6        1.02        1.30      3.30 o 
   6   1   6       34.39       31.05      4.79 o 
   7   1   6       21.22       19.33      4.46 o 
   8   1   6       17.21       19.02      4.92 o 
   9   1   6        3.90        4.25      7.62 o 
  10   1   6        8.83       10.24      4.93 o 
  11   1   6        1.62        4.02      5.15 o 
   0   2   6      286.47      303.39     16.94 o 
   1   2   6       85.05       86.45      5.08 o 
   2   2   6       49.48       56.45      4.68 o 
   3   2   6       12.33        4.99      3.81 o 
   4   2   6       73.69       88.01      5.98 o 
   5   2   6       14.36       10.92      3.89 o 
   6   2   6        3.16        2.26      6.93 o 
   7   2   6        0.52        1.54      6.15 o 
   8   2   6       11.94        9.34      4.41 o 
   9   2   6       24.69       25.47      8.87 o 
  10   2   6       11.98        8.13     10.17 o 
  11   2   6        5.65        2.52      5.64 o 
   1   3   6       17.83       14.28      3.19 o 
   2   3   6       37.28       41.01      4.32 o 
   3   3   6       40.23       35.54      4.35 o 
   4   3   6       17.24       19.88      5.30 o 
   5   3   6       30.13       38.18     12.77 o 
   6   3   6       15.52       10.00      4.27 o 
   7   3   6       26.42       37.49     11.35 o 
   8   3   6       30.77       32.41     12.94 o 
   9   3   6        7.24        3.76      5.12 o 
  10   3   6       22.22       17.18      6.08 o 
  11   3   6        5.56        7.02      5.14 o 
   0   4   6      207.27      212.24     19.67 o 
   1   4   6       31.22       33.94      3.82 o 
   2   4   6       26.72       26.35      4.56 o 
   3   4   6      318.55      350.36     15.50 o 
   4   4   6       24.92       23.15      5.68 o 
   5   4   6       13.49        9.39      6.16 o 
   6   4   6       46.39       44.03      6.03 o 
   7   4   6       14.51       18.22     11.24 o 
   8   4   6       54.09       47.07     11.04 o 
   9   4   6        1.93        1.97      4.83 o 
  10   4   6        4.51        4.12      8.10 o 
   1   5   6       44.73       39.28      4.68 o 
   2   5   6      158.10      175.45      6.79 o 
   3   5   6       97.01       94.39      6.31 o 
   4   5   6       98.26      105.31      6.91 o 
   5   5   6        8.37       12.38      7.40 o 
   6   5   6       60.26       67.75     12.56 o 
   7   5   6       21.89       26.38      5.18 o 
   8   5   6        8.98        4.60      8.18 o 
   9   5   6       83.98       87.85      8.07 o 
  10   5   6        4.86        1.83      5.83 o 
   0   6   6       17.72       10.27      3.33 o 
   1   6   6       72.09       65.41      5.55 o 
   2   6   6       45.39       43.92      4.53 o 
   3   6   6      177.10      149.37      7.76 o 
   4   6   6        7.07        5.53      5.27 o 
   5   6   6       83.56       82.25      6.95 o 
   6   6   6      194.69      201.25     13.03 o 
   7   6   6       31.48       27.46      6.07 o 
   8   6   6        8.76       13.05      9.22 o 
   9   6   6       59.58       75.79     11.39 o 
  10   6   6       13.42        6.87      6.00 o 
   1   7   6      149.21      160.27     24.24 o 
   2   7   6       72.79       86.29      6.37 o 
   3   7   6       14.51       20.74      4.13 o 
   4   7   6       19.58       17.55      4.48 o 
   5   7   6       18.09       14.99      4.99 o 
   6   7   6        2.83        4.48      4.52 o 
   7   7   6        7.88       13.39      7.58 o 
   8   7   6       21.35       25.84      8.95 o 
   9   7   6       12.72       12.51      3.56 o 
  10   7   6        9.99        7.55      8.51 o 
   0   8   6        1.14        0.05      2.99 o 
   1   8   6        3.88        8.59      3.49 o 
   2   8   6       75.11       67.41      7.76 o 
   3   8   6      128.20      155.81     15.43 o 
   4   8   6       10.98       15.02      4.48 o 
   5   8   6       46.19       34.34      6.24 o 
   6   8   6       10.40        4.42      4.95 o 
   7   8   6        3.44        8.06      4.15 o 
   8   8   6        5.67        9.59      8.33 o 
   9   8   6        1.47        2.56      8.05 o 
  10   8   6       13.54       12.76      6.65 o 
   1   9   6       34.37       31.11      4.25 o 
   2   9   6       29.61       31.36      5.63 o 
   3   9   6       25.47       32.24      4.97 o 
   4   9   6       60.99       69.01      8.03 o 
   5   9   6       51.76       55.31     12.63 o 
   6   9   6       10.28       20.49      5.12 o 
   7   9   6       10.18        8.90      5.17 o 
   8   9   6        6.54        8.54      4.91 o 
   9   9   6        2.22        3.64      5.59 o 
   0  10   6      277.31      255.00     13.04 o 
   1  10   6      133.62      113.54     13.59 o 
   2  10   6       29.10       35.50      7.72 o 
   3  10   6       86.01       82.94     12.41 o 
   4  10   6       46.54       44.77     14.66 o 
   5  10   6       65.73       73.29      7.52 o 
   6  10   6        1.30        5.06      4.66 o 
   7  10   6       24.66       32.14      5.87 o 
   8  10   6       13.73       12.62      5.34 o 
   9  10   6        3.14        7.39      8.84 o 
   1  11   6      196.52      185.20      9.65 o 
   2  11   6      202.30      229.73     10.52 o 
   3  11   6      146.29      144.45      9.25 o 
   4  11   6       86.37       74.87      7.60 o 
   5  11   6       21.29       30.73      5.85 o 
   6  11   6        7.74        5.30      5.99 o 
   7  11   6        3.70        2.70      5.40 o 
   8  11   6        9.72       18.11      8.19 o 
   0  12   6      325.33      295.29     12.35 o 
   1  12   6      127.67      124.16     12.41 o 
   2  12   6      142.21      129.88      9.21 o 
   3  12   6      184.86      177.95     23.68 o 
   4  12   6        0.75        0.44      5.44 o 
   5  12   6       29.79       34.57     11.83 o 
   6  12   6       43.89       50.93      8.18 o 
   7  12   6        5.60        3.73      6.67 o 
   8  12   6       25.57       14.67      6.29 o 
   1  13   6        2.18        2.48      7.97 o 
   2  13   6      132.80      123.74     14.06 o 
   3  13   6      106.81      112.12     10.88 o 
   4  13   6       50.01       59.74     10.76 o 
   5  13   6       85.06       88.45      8.93 o 
   6  13   6      123.47      132.62     10.05 o 
   7  13   6        7.40       10.87      5.81 o 
   0  14   6        8.23        2.95      4.70 o 
   1  14   6        5.33        9.75      4.79 o 
   2  14   6       13.58        8.82      5.16 o 
   3  14   6       37.32       30.78      6.55 o 
   4  14   6       43.89       52.26      6.89 o 
   5  14   6       33.41       38.46      6.87 o 
   6  14   6       51.33       54.14      7.41 o 
   7  14   6        7.06        0.95      6.49 o 
   1  15   6        9.57        8.94      5.64 o 
   2  15   6        9.51        3.73     10.28 o 
   3  15   6       21.70       32.79      6.10 o 
   4  15   6       11.91        2.08      7.13 o 
   5  15   6       14.72       16.90      4.71 o 
   6  15   6       18.40       20.12      7.26 o 
   0  16   6       40.40       44.32      6.34 o 
   1  16   6       14.39       15.24      7.40 o 
   2  16   6        9.27       15.48      5.61 o 
   3  16   6        2.38        0.93      4.80 o 
   4  16   6       19.68       14.68     11.45 o 
   5  16   6        8.93       18.99      8.78 o 
   1  17   6        3.80        3.56      4.91 o 
   2  17   6       10.41       22.90     13.07 o 
   3  17   6        6.06        9.12      5.38 o 
   4  17   6        3.04        3.27      8.30 o 
   0  18   6       10.87        5.64     10.50 o 
   1  18   6        6.12        9.59      5.24 o 
   2  18   6       10.71        9.91      6.04 o 
   2   0   7        9.30        6.31      5.20 o 
   4   0   7      119.57      111.53     11.06 o 
   6   0   7       94.22      106.42     10.00 o 
   8   0   7       12.36       25.75      7.53 o 
  10   0   7        1.15        9.42      9.42 o 
   0   1   7      253.20      244.27     15.81 o 
   1   1   7       89.14       74.27      5.87 o 
   2   1   7        1.94        2.87      4.12 o 
   3   1   7       52.36       56.22      5.58 o 
   4   1   7       48.52       52.93      6.28 o 
   5   1   7       54.34       50.06      5.64 o 
   6   1   7       28.31       17.78      5.56 o 
   7   1   7       55.18       52.05      5.89 o 
   8   1   7       40.24       32.43      6.79 o 
   9   1   7       29.79       15.41      5.97 o 
  10   1   7       32.16       36.75      7.22 o 
   1   2   7      148.41      174.49      7.89 o 
   2   2   7      396.46      426.91     12.18 o 
   3   2   7      108.49       98.78      6.94 o 
   4   2   7       75.95       89.90      6.89 o 
   5   2   7       11.62       15.12      4.56 o 
   6   2   7       11.45        7.35      4.46 o 
   7   2   7        0.68        2.86      8.35 o 
   8   2   7       19.38       15.18      5.66 o 
   9   2   7       21.36       23.55      5.49 o 
  10   2   7        5.48       10.14      5.24 o 
   0   3   7      666.10      607.17     13.13 o 
   1   3   7      431.30      404.13     27.76 o 
   2   3   7       72.72       89.87      6.53 o 
   3   3   7      160.10      147.42      8.01 o 
   4   3   7      154.57      157.21      8.63 o 
   5   3   7      148.79      150.72      8.53 o 
   6   3   7       11.84       21.83      4.53 o 
   7   3   7       36.05       32.19      9.85 o 
   8   3   7       21.93       18.01      5.63 o 
   9   3   7        8.17        8.94      6.68 o 
  10   3   7        3.32        1.80      6.01 o 
   1   4   7      147.83      144.25     21.79 o 
   2   4   7      518.66      524.91     13.51 o 
   3   4   7      340.64      326.21     11.22 o 
   4   4   7      276.21      272.79     10.67 o 
   5   4   7       60.96       60.80      6.55 o 
   6   4   7      155.13      148.07      9.12 o 
   7   4   7       18.36       17.40      6.11 o 
   8   4   7       29.26       35.61     15.10 o 
   9   4   7        1.33        5.29      5.25 o 
  10   4   7       12.29        5.63      7.99 o 
   0   5   7      256.28      226.46      8.66 o 
   1   5   7        2.95        4.64      3.63 o 
   2   5   7       91.80       98.93     11.07 o 
   3   5   7      170.98      166.26      8.57 o 
   4   5   7       60.25       60.84      6.35 o 
   5   5   7      346.64      332.32     12.68 o 
   6   5   7      141.56      146.76      9.47 o 
   7   5   7       75.43       64.09     10.63 o 
   8   5   7       41.09       41.67      7.79 o 
   9   5   7       23.91       29.07      6.20 o 
   1   6   7       38.60       38.85      4.63 o 
   2   6   7       29.68       24.88      5.00 o 
   3   6   7        1.90        2.67      5.93 o 
   4   6   7       15.27        7.04      5.85 o 
   5   6   7       51.67       44.07      6.78 o 
   6   6   7      109.90      106.57      8.82 o 
   7   6   7       37.64       47.70      7.42 o 
   8   6   7       56.48       82.08      8.68 o 
   9   6   7       58.15       65.13      8.74 o 
   0   7   7       71.95       65.70      5.39 o 
   1   7   7        7.76        8.12      2.45 o 
   2   7   7       29.32       32.73      4.86 o 
   3   7   7       29.43       37.10      6.23 o 
   4   7   7        1.42        2.68      4.47 o 
   5   7   7       37.35       53.83      9.02 o 
   6   7   7       11.07        5.48      5.25 o 
   7   7   7       32.36       24.36      9.95 o 
   8   7   7       25.02       37.67      6.21 o 
   9   7   7        3.17        3.54      6.70 o 
   1   8   7       29.44       36.88      5.14 o 
   2   8   7       44.14       46.77      5.64 o 
   3   8   7        5.81        1.56      4.68 o 
   4   8   7       22.64       28.98      5.59 o 
   5   8   7        0.32        1.40      4.42 o 
   6   8   7       14.77       18.91      4.77 o 
   7   8   7        3.78        5.77      7.24 o 
   8   8   7       14.67       12.37      8.61 o 
   9   8   7       19.57       22.71      6.90 o 
   0   9   7       42.29       40.65      5.67 o 
   1   9   7       21.29       21.73      5.15 o 
   2   9   7        3.51       14.60     13.58 o 
   3   9   7      125.40      130.08      8.29 o 
   4   9   7       18.17       25.16      9.97 o 
   5   9   7       35.91       51.91      8.03 o 
   6   9   7        2.50        1.00      4.64 o 
   7   9   7       56.79       67.64      7.67 o 
   8   9   7        3.73        0.28      8.77 o 
   1  10   7       75.38       76.42      6.75 o 
   2  10   7       48.53       44.08      7.02 o 
   3  10   7       52.64       39.64      5.98 o 
   4  10   7       10.80        7.07      5.40 o 
   5  10   7       48.57       41.60      6.64 o 
   6  10   7       23.99       24.56      5.59 o 
   7  10   7       19.72        9.70      6.77 o 
   8  10   7        8.12        8.88      5.24 o 
   0  11   7       53.11       52.92      5.84 o 
   1  11   7      122.71      105.96      8.06 o 
   2  11   7       16.19       20.69      6.40 o 
   3  11   7       10.35       11.65      6.59 o 
   4  11   7       35.43       42.74      6.41 o 
   5  11   7        0.79        1.49      4.92 o 
   6  11   7       29.79       29.22      6.37 o 
   7  11   7        1.85        2.59     11.11 o 
   1  12   7        7.41        3.84      6.67 o 
   2  12   7       39.67       42.98     11.10 o 
   3  12   7       31.46       15.84      6.48 o 
   4  12   7       26.81       18.34     13.99 o 
   5  12   7       12.47        2.35     17.61 o 
   6  12   7       15.09       15.76      6.49 o 
   7  12   7        1.82       11.41      5.70 o 
   0  13   7       53.21       46.92      6.22 o 
   1  13   7       10.57       16.33      5.62 o 
   2  13   7       27.41       32.13      6.49 o 
   3  13   7        1.90        3.19      5.48 o 
   4  13   7       38.22       43.49      6.79 o 
   5  13   7       29.50       31.18      6.97 o 
   6  13   7        3.31       13.71      9.04 o 
   1  14   7        1.58        5.51      5.51 o 
   2  14   7        3.34        1.74      5.75 o 
   3  14   7        6.61       20.84      5.91 o 
   4  14   7        6.99        4.88      5.73 o 
   5  14   7        1.98        4.72      5.95 o 
   0  15   7        6.69       11.63      5.62 o 
   1  15   7        8.82        4.85     10.47 o 
   2  15   7        2.54        5.26     12.46 o 
   3  15   7       10.64        8.00      6.04 o 
   4  15   7        3.96        2.22      6.08 o 
   1  16   7        0.18        0.75      5.36 o 
   2  16   7        1.23        6.20      6.43 o 
   3  16   7        8.36       10.62      6.25 o 
   0  17   7        5.74       10.25      7.56 o 
   0   0   8      112.92      100.66     10.96 o 
   2   0   8       27.04       30.44      7.70 o 
   4   0   8      214.11      230.68     14.64 o 
   6   0   8      115.47       98.35     13.58 o 
   8   0   8       66.03       69.91     12.00 o 
   1   1   8       73.64       73.14      6.74 o 
   2   1   8      180.93      186.10      9.41 o 
   3   1   8       58.95       71.91      6.97 o 
   4   1   8      130.28      132.94     11.45 o 
   5   1   8      161.32      157.25      9.54 o 
   6   1   8       18.78       14.20      5.75 o 
   7   1   8      114.16      109.59      9.34 o 
   8   1   8        4.90       11.35      5.57 o 
   9   1   8       71.53       73.60      8.39 o 
   0   2   8      619.79      603.61     33.89 o 
   1   2   8      270.84      267.77     11.12 o 
   2   2   8       58.11       60.78      7.06 o 
   3   2   8      130.62      128.57      8.56 o 
   4   2   8      126.68      134.99      8.98 o 
   5   2   8       41.92       50.69      6.80 o 
   6   2   8       79.89       85.67      8.36 o 
   7   2   8       79.71       72.89     12.62 o 
   8   2   8       16.34       10.20      6.11 o 
   9   2   8        2.88        3.46      6.02 o 
   1   3   8      193.46      183.03      9.59 o 
   2   3   8      357.44      373.02     18.09 o 
   3   3   8      257.77      247.77     14.42 o 
   4   3   8       21.95       22.20     10.65 o 
   5   3   8       51.65       42.19      6.20 o 
   6   3   8       71.86       80.74      8.15 o 
   7   3   8       20.40       25.14      5.90 o 
   8   3   8       15.34       20.85      6.27 o 
   9   3   8       11.49       11.72      3.00 o 
   0   4   8      255.23      239.66     12.88 o 
   1   4   8      191.53      202.94      9.75 o 
   2   4   8      222.70      225.91     10.37 o 
   3   4   8       27.71       19.17      6.31 o 
   4   4   8      194.25      197.27     10.47 o 
   5   4   8       15.74       28.32      6.34 o 
   6   4   8       73.37       65.61      8.26 o 
   7   4   8        0.73        4.05      4.51 o 
   8   4   8       17.40       25.77      5.71 o 
   1   5   8       69.83       59.14      6.41 o 
   2   5   8       27.27       16.87      5.55 o 
   3   5   8      172.43      176.91     10.04 o 
   4   5   8       44.43       43.77      6.57 o 
   5   5   8       63.64       59.69      6.89 o 
   6   5   8       13.65       19.85      5.46 o 
   7   5   8       35.80       37.13      9.21 o 
   8   5   8        3.30        8.73     11.69 o 
   0   6   8      138.62      123.37     10.11 o 
   1   6   8       80.75       78.32     16.80 o 
   2   6   8        7.89       11.10      5.03 o 
   3   6   8        8.27        5.83      5.00 o 
   4   6   8       40.68       31.19      9.10 o 
   5   6   8       12.05        6.18     11.60 o 
   6   6   8       11.80       11.37     13.63 o 
   7   6   8       19.23       20.77      6.71 o 
   8   6   8       12.64       10.11      6.37 o 
   1   7   8        3.83        0.31      4.55 o 
   2   7   8       21.03       22.29      5.51 o 
   3   7   8        8.58       12.80      5.22 o 
   4   7   8       26.21       47.35     13.64 o 
   5   7   8        9.91       13.73      5.64 o 
   6   7   8        2.43        5.28      4.98 o 
   7   7   8       20.76       15.08      7.90 o 
   8   7   8        8.16        9.82      6.05 o 
   0   8   8       10.48       12.98      4.89 o 
   1   8   8       39.07       43.93      5.46 o 
   2   8   8       11.63        7.08      8.73 o 
   3   8   8       35.42       43.79     15.56 o 
   4   8   8       23.89       30.35      9.22 o 
   5   8   8        0.37        4.04      5.64 o 
   6   8   8        6.31        8.95      5.45 o 
   7   8   8        7.40        1.59      6.25 o 
   1   9   8        6.15        1.26      4.81 o 
   2   9   8        2.11        1.78      4.86 o 
   3   9   8       18.47       14.64      5.98 o 
   4   9   8        0.02        1.43      5.34 o 
   5   9   8       59.15       57.94      7.12 o 
   6   9   8        2.41        1.02      5.63 o 
   7   9   8        2.91        6.38      6.38 o 
   0  10   8       13.71       14.98      5.15 o 
   1  10   8       26.04       27.40      5.81 o 
   2  10   8        3.22        2.13      5.24 o 
   3  10   8       10.16       14.48      5.37 o 
   4  10   8       17.29       26.15      7.32 o 
   5  10   8        7.68       18.86      5.39 o 
   6  10   8        5.11        8.13      5.64 o 
   7  10   8        0.34        8.87      8.87 o 
   1  11   8        3.49        0.45      5.34 o 
   2  11   8       17.95       13.80      5.60 o 
   3  11   8        0.15        6.98      4.79 o 
   4  11   8       17.11       28.62      8.36 o 
   5  11   8        3.08        3.29      5.89 o 
   6  11   8        1.63        8.11      9.67 o 
   0  12   8        3.91        5.01      5.62 o 
   1  12   8       10.36       18.29      5.69 o 
   2  12   8        3.14       11.80      9.29 o 
   3  12   8        5.76       12.23      5.13 o 
   4  12   8        1.34        6.50      6.50 o 
   5  12   8        4.27        8.23      4.84 o 
   1  13   8        1.29        0.92      5.92 o 
   2  13   8        4.83        0.91      5.74 o 
   3  13   8        5.42        2.83      6.22 o 
   4  13   8       17.87       29.01     17.92 o 
   0  14   8       13.12       12.81      5.89 o 
   1  14   8        1.01        3.42      5.34 o 
   2  14   8        5.66        8.34      4.88 o 
   3  14   8        1.59        6.17      6.17 o 
   1  15   8        3.55       11.49      5.38 o 
   2   0   9       56.03       50.06     10.52 o 
   4   0   9       74.87       77.79     11.51 o 
   6   0   9       24.48       24.38      7.52 o 
   0   1   9       52.01       44.76      6.03 o 
   1   1   9       11.72       17.91      6.34 o 
   2   1   9       16.42       15.46      5.97 o 
   3   1   9        0.76        2.58      7.13 o 
   4   1   9       18.97       15.37      6.06 o 
   5   1   9       33.57       35.10      6.61 o 
   6   1   9        9.14        9.31      6.87 o 
   7   1   9       34.94       44.90      9.79 o 
   1   2   9        6.04       13.83      7.27 o 
   2   2   9       58.71       69.83     11.45 o 
   3   2   9       12.62       13.94      4.86 o 
   4   2   9        1.56        1.32      5.47 o 
   5   2   9       47.64       44.45     11.19 o 
   6   2   9       12.33       11.02      6.25 o 
   7   2   9        7.48        5.41      6.06 o 
   0   3   9        0.64        2.50      4.16 o 
   1   3   9       50.17       48.65      6.72 o 
   2   3   9       27.22       42.56     17.08 o 
   3   3   9        2.68        1.27      5.63 o 
   4   3   9       15.77       16.46      6.25 o 
   5   3   9        2.10        2.52      7.35 o 
   6   3   9        4.93        2.03      5.58 o 
   7   3   9       15.48       21.23      5.91 o 
   1   4   9       25.34       27.07      5.91 o 
   2   4   9        3.58       11.01      4.44 o 
   3   4   9       13.80       14.29      8.75 o 
   4   4   9       99.23       90.19     14.01 o 
   5   4   9        3.59        5.65      5.26 o 
   6   4   9        5.01        5.67     11.05 o 
   7   4   9        2.81        8.67      5.43 o 
   0   5   9      140.85      127.56      8.67 o 
   1   5   9       22.17       21.35      5.81 o 
   2   5   9       16.89       11.13      5.58 o 
   3   5   9       12.76        2.13      5.41 o 
   4   5   9       30.60       24.83      7.21 o 
   5   5   9        4.73        4.44      5.28 o 
   6   5   9        4.29        0.99      5.70 o 
   7   5   9        2.33        4.13      6.03 o 
   1   6   9       10.25        8.24      5.69 o 
   2   6   9       57.07       55.44     11.45 o 
   3   6   9       67.75       72.53      7.24 o 
   4   6   9       31.15       31.81      6.24 o 
   5   6   9        4.31        5.42      5.68 o 
   6   6   9        3.16        4.51      1.06 o 
   7   6   9        3.91        4.17      7.57 o 
   0   7   9       30.85       25.63      5.81 o 
   1   7   9       11.14       16.74      7.76 o 
   2   7   9        3.30        2.70      6.86 o 
   3   7   9       30.70       31.73      6.71 o 
   4   7   9        9.60       14.35      5.87 o 
   5   7   9        5.11        2.09      6.57 o 
   6   7   9        4.04        5.18      7.36 o 
   1   8   9        6.41        4.55      5.27 o 
   2   8   9        5.40        7.87      4.79 o 
   3   8   9        4.43       13.41      9.53 o 
   4   8   9        1.51        2.18     17.14 o 
   5   8   9        4.23        2.35      9.90 o 
   6   8   9       18.48       11.75      6.87 o 
   0   9   9       44.36       48.10      6.97 o 
   1   9   9        7.04       14.55     11.28 o 
   2   9   9        1.72        2.62      5.68 o 
   3   9   9        2.56        5.17      8.86 o 
   4   9   9       11.99       13.48      6.37 o 
   5   9   9       25.61       23.59      6.57 o 
   1  10   9       22.10       11.40      5.98 o 
   2  10   9        4.77        4.49      6.71 o 
   3  10   9        3.57        2.78      5.75 o 
   4  10   9        8.84       21.43      7.66 o 
   5  10   9        5.34        4.85      6.55 o 
   0  11   9       15.97       20.61      6.00 o 
   1  11   9        9.59       12.80      5.47 o 
   2  11   9        3.31        5.93     14.45 o 
   3  11   9        0.95        6.32      5.62 o 
   4  11   9        2.36        4.89      9.31 o 
   1  12   9        0.53        3.21      5.19 o 
   2  12   9       13.17        6.56      7.33 o 
   3  12   9        3.61        9.85      7.51 o 
   0  13   9       24.50       44.26      8.85 o 
   1  13   9       14.01       11.97      8.49 o 
   0   0  10        0.68       10.41      7.11 o 
   2   0  10        0.14       12.95      7.18 o 
   4   0  10       12.93        3.59      9.11 o 
   6   0  10        8.38       20.64      8.17 o 
   1   1  10        1.06        9.28      5.68 o 
   2   1  10        1.90        3.79      7.92 o 
   3   1  10        4.22        3.87      6.35 o 
   4   1  10        7.58        2.14      9.20 o 
   5   1  10        5.92        1.49      5.55 o 
   6   1  10        8.75        9.17      6.18 o 
   0   2  10       12.04       15.19      5.25 o 
   1   2  10       11.76        3.50      6.01 o 
   2   2  10        7.08        2.57      6.17 o 
   3   2  10        1.05        5.71      9.15 o 
   4   2  10        0.48        2.70      5.02 o 
   5   2  10        0.37        6.86      6.86 o 
   1   3  10        2.38        2.09      5.86 o 
   2   3  10       16.86       30.18      6.48 o 
   3   3  10       13.18       20.53      6.39 o 
   4   3  10       14.19       15.24      4.89 o 
   5   3  10        1.02        6.63      7.93 o 
   0   4  10       62.88       76.23     11.43 o 
   1   4  10        8.64       13.45      5.56 o 
   2   4  10        3.83        1.86      6.00 o 
   3   4  10       11.31       19.59      6.13 o 
   4   4  10        9.69        5.90      5.97 o 
   5   4  10        4.41        6.73      6.05 o 
   1   5  10        5.44       11.45      5.48 o 
   2   5  10       17.90       13.39      6.54 o 
   3   5  10        0.86        5.70      5.70 o 
   4   5  10        4.29        2.67      5.93 o 
   5   5  10        5.38        7.21      6.71 o 
   0   6  10       19.79       21.94      6.33 o 
   1   6  10        4.47        0.12      5.76 o 
   2   6  10       11.65        9.35      6.10 o 
   3   6  10        0.24        1.28      5.69 o 
   4   6  10        1.86        9.49      9.86 o 
   1   7  10        2.43        9.04     10.22 o 
   2   7  10        2.84        1.38      6.31 o 
   3   7  10        7.91       11.07      6.43 o 
   4   7  10        1.04        6.26      6.26 o 
   0   8  10        2.37        3.85      7.47 o 
   1   8  10       10.74       18.50      6.77 o 
   2   8  10        0.74        5.90      5.90 o 
   3   8  10        0.99        2.52      5.82 o 
   1   9  10        0.66       12.47      5.56 o 
   2   9  10       19.07       25.52     11.58 o 
   0  10  10        1.25        3.85      7.95 o 
   2   0  11       67.17       62.70     13.92 o 
   0   1  11        5.88       11.03      6.13 o 
   1   1  11       19.13       19.73      6.73 o 
   2   1  11       11.51       10.34      7.57 o 
   1   2  11        7.06        3.38      7.05 o 
   2   2  11        7.57        5.83     10.10 o 
   0   3  11       10.94       12.33      5.98 o 
   1   3  11        3.84        1.92      6.55 o 
   2   3  11        1.01        0.37     13.19 o 
   1   4  11        2.99        1.08      6.15 o 
                                                 
